# Supplementary material for: The adaptation strategies of Herpetospermum pedunculosum (Ser.) Baill at altitude gradient of the Tibetan plateau by physiological and metabolomic methods
Source: BMC Genomics. 2019 Jun 3;20:451. doi: 10.1186/s12864-019-5778-y (PMC6547600; doi:10.1186/s12864-019-5778-y)
Supplement: Supplementary file 5 — Table S3. on metabolites identified in Herpetospermum caudigerum Wall., showing their molecular masses, KEGG compound codes, suggested metabolic functions, and the corresponding KEGG pathway codes. (XLS 31 kb) [file 12864_2019_5778_MOESM5_ESM.xls]

## Sheet: Sheet1
Table S3 on metabolites identified in Herpetospermum caudigerum Wall. , showing their molecular masses, KEGG compound codes, suggested metabolic functions, and the corresponding KEGG pathway codes.
Component	mw	KEGG Compound codes	Pathway	KEGG pathway
Saccharic acid	210.1388	C00818	Ascorbate and aldarate metabolism	ko00053
Glucose-1-phosphate	C00031	Glykolysis	Carbohydrate metabolism	ko00010	ko00030	ko00500
Levoglucosan	162.14	MPIMP ID	not kown
sucrose	342.296	C00089	Galactos, stach metabolism	ko00052	ko00500
D-Altrose	180.156	C06464	not kown
Threitol	154.251	C00265	enzyme
1-Kestose	504.43708	MPIMP ID	not kown
glycerol	92.0938	C00116	Galactos metab, Glycerolipid metabolism	ko00052	ko00561
D-Arabitol	152.146	C01904	Metabolic pathways	ko01000	ko01100
raffinose	504.437	C00492	Galactose metabolism	ko00052
Galactonic acid	196.155	C00880	Galactose metabolism	ko00052
glucuronic acid	194.139	C00191	Ascorbate and aldarate metabolism, Starch and sucrose metabolism, Amino sugar and nucleotide sugar metabolism	ko00053	ko00500	ko01000
Melezitose	504.437	C08243	not kown
Digalacturonic acid	370.264	C02273	other metabolism	ko01100
Diglycerol	166.17	C06037	Glycerolipid metabolism	ko00561
ribulose-5-phosphate	230.11	MPIMP ID	Glycolysis / Gluconeogenesis,Citrate cycle (TCA cycle), Pentose phosphate pathway, Glycolysis / Gluconeogenesis	ko00010	ko00020	ko00030
maltitol	344.31	MPIMP ID	not kown
L-Gulonolactone	178.14	C01040	Glycolysis / Gluconeogenesis, Citrate cycle (TCA cycle)	ko00010	ko00020	ko01000
Tagatose	180.156	C00795	Carbohydrate metabolism	ko00010	ko01020	ko00030	ko01040	ko01051	ko01052
L-homoserine	119.119	C00263	Amino acid metabolism	ko00260	ko00270	ko00300	ko00920
4-aminobutyric acid	103.12	C00334	Amino acid metabolism	ko00250	ko00330	ko00410
threonine	119.119	C00188	Glycine, serine and threonine metabolism	ko00001	ko00002	ko01000
aspartic acid	133.103	C00049	Amino acid metabolism;Alanine, aspartate and glutamate	ko00250	ko00260	ko00270
N-Acetyl-L-aspartic acid	175.139	C01042	Alanine, aspartate and glutamate metabolism Metabolic pathways	ko00250	ko01100
serine	105.093	C00176	Amino acid and energy metabolism	ko00260	ko00270	ko00460	ko00600	ko00680
proline	115.13	C16435	Amino acid metabolism	ko00130
2,6-Diaminopimelic acid	175.139	C01042	Alanine, aspartate and glutamate metabolism	ko00250
oxoproline	129.114	C01877	enzyme	ko01000
carbamoyl-aspartic acid	133.103	C00049	Alanine, aspartate and glutamate metabolism	ko00250
5-hydroxytryptophan	220.225	C01017	Tryptophan metabolism	ko00380
leucine	131.173	C00123	Valine, leucine and isoleucine degradation	ko00280	ko00290
alanine	89.0932	C00041	Amino acid metabolism	ko00250	ko00360	ko00400	ko00410
phenylalanine	165.189	C00079	Phenylalanine metabolism, tyrosine and tryptophan biosynthesis	ko00360	ko00400
citric acid	192.124	C00158	carbamoyl-aspartic acid, Citrate cycle (TCA cycle), Alanine, aspartate and glutamate metabolism, Glyoxylate and dicarboxylate metabolism	ko00020	ko00250	ko00630
3,4-dihydroxycinnamic acid	180.157	C01481	not kown
Threonic acid	136.1	MPIMP ID	Ascorbate and aldarate metabolism	ko0053
beta-dydroxypyruvate	88.0621	C00022	Glycolysis / Gluconeogenesis, Citrate cycle (TCA cycle)	ko00010	ko00020
malonic acid	104.061	C00383	Amino acid metabolism	ko00001	ko01000
alpha-ketoglutaric acid	146.098	C00026	other metabolism	ko00983
oxalic acid	90.0349	C00209	Amino acids metabolism	ko00625	ko00630	ko01100
Ethanolamine	61.0831	C00189	Phosphonate and phosphinate metabolism, Glycerophospholipid metabolism	ko00440	ko00564
3-Hexenedioic acid	359.286	C08342	not kown
spermidine	145.246	C00315	Arginine and proline metabolism; beta-Alanine metabolism;	ko00001	ko00002	ko01000	ko02000
Tricetin	316.262	C19739	Flavonoid biosynthesis	ko00091
Neohesperidin	610.561	C09806	Flavonoid biosynthesis	ko00941
caffeic acid	180.157	C01197	Biosynthesis of secondary metabolites	ko01110
1-Hydroxyanthraquinone	224.212	C02980	Amino acid metabolism	ko00330
putrescine	88.1515	C00134	Amino acid metabolism	ko01007	K02052
1,2,4-Benzenetriol	126.11	C02814	other metabolism	ko00361	ko00362	ko00627
Dodecanol	186.334	C02277	not kown
