# Supplementary material for: The adaptation strategies of Herpetospermum pedunculosum (Ser.) Baill at altitude gradient of the Tibetan plateau by physiological and metabolomic methods
Source: BMC Genomics. 2019 Jun 3;20:451. doi: 10.1186/s12864-019-5778-y (PMC6547600; doi:10.1186/s12864-019-5778-y)
Supplement: Supplementary file 8 — Table S4–1. All of the metabolites identified in leaves of Herpetospermum pedunculosum (Ser.) Baill. Table S4–2. The difference of metabolites in Herpetospermum pedunculosum (Ser.) Baill leaves between 3000 m and 2800 m altitude. Table S4–3. The difference of metabolites in Herpetospermum pedunculosum (Ser.) Baill leaves between 3100 m and 2800 m altitude. Table S4–3. The difference of metabolites in Herpetospermum pedunculosum (Ser.) Baill leaves between 3300 m and 2800 m altitude. (XLSX 336 kb) [file 12864_2019_5778_MOESM8_ESM.xlsx]

## Sheet: S1-1
Table S4-1 All of the metabolites identified in leaves of Herpetospermum pedunculosum (Ser.) Baill
		gA1			gA2			gA3			gA4			gA5			gA6			gA7			gA8			gB1			gB2			gB3			gB4			gB5			gB6			gB7			gB8
Peak	Mass	Class	1st Dimension Time (minutes)	Area	Class	1st Dimension Time (minutes)	Area	Class	1st Dimension Time (minutes)	Area	Class	1st Dimension Time (minutes)	Area	Class	1st Dimension Time (minutes)	Area	Class	1st Dimension Time (minutes)	Area	Class	1st Dimension Time (minutes)	Area	Class	1st Dimension Time (minutes)	Area	Class	1st Dimension Time (minutes)	Area	Class	1st Dimension Time (minutes)	Area	Class	1st Dimension Time (minutes)	Area	Class	1st Dimension Time (minutes)	Area	Class	1st Dimension Time (minutes)	Area	Class	1st Dimension Time (minutes)	Area	Class	1st Dimension Time (minutes)	Area	Class	1st Dimension Time (minutes)	Area
2-aminoethanethiol	174	Class1	5.67244	1.80888e+06	Class1	5.67244	1.78933e+06	Class1	5.67573	1.63584e+06	Class1	5.67244	1.80372e+06	Class1	5.67573	1.7571e+06	Class1	5.67244	1.74869e+06	Class1	5.67573	1.78635e+06	Class1	5.67244	1.72468e+06	Class1	5.67244	1.73329e+06	Class1	5.67573	1.58161e+06	Class1	5.67244	1.74809e+06	Class1	5.67244	1.62895e+06	Class1	5.66255	1.40601e+06	Class1	5.66914	1.5598e+06	Class1	5.66255	1.43009e+06	Class1	5.66914	1.62394e+06
Aminooxyacetic acid	146	Class1	5.70538	199748	Class1	5.70538	206944	Class1	5.70538	171360	Class1	5.70868	181744	Class1	5.70538	176896	Class1	5.70209	184812	Class1	5.70538	201833	Class1	5.70209	193177	Class1	5.70538	183292	Class1	5.70538	168361	Class1	5.71197	161150	Class1	5.70538	197129	Class1	5.70538	193310	Class1	5.70538	168157	Class1	5.70868	195769	Class1	5.70538	183024
5,6-dihydrouracil 2	163	Class1	5.72186	98979.1																Class1	5.73833	135634													Class1	5.74163	154522				Class1	5.72515	124442
5,6-dihydrouracil 2	171	Class1	5.73504	2.34908e+06	Class1	5.73174	2.42678e+06	Class1	5.73174	1988435	Class1	5.73504	2.58994e+06	Class1	5.73174	2.36169e+06	Class1	5.72845	3.20184e+06	Class1	5.72845	2.3484e+06	Class1	5.72845	3.26978e+06	Class1	5.73174	3.17512e+06	Class1	5.73504	3566498	Class1	5.73833	2.67421e+06	Class1	5.73504	5.02782e+06	Class1	5.73833	3.10442e+06	Class1	5.73833	2.16459e+06	Class1	5.73833	3.0825e+06	Class1	5.73833	2279323
glutamine 1	163				Class1	5.74163	131955	Class1	5.74163	107276				Class1	5.73833	158579	Class1	5.73504	132132				Class1	5.73504	120213	Class1	5.74163	126031	Class1	5.74492	121255	Class1	5.74822	114187													Class1	5.74822	117220
norvaline	144	Class1	5.77457	372070	Class1	5.77128	445001	Class1	5.77787	403194	Class1	5.77457	431164	Class1	5.77457	441462	Class1	5.77457	337037	Class1	5.77787	385311	Class1	5.77457	370052	Class1	5.77787	435387	Class1	5.77787	389932	Class1	5.77457	506204	Class1	5.77787	465129	Class1	5.7581	341556	Class1	5.76798	414382	Class1	5.76469	299054	Class1	5.76798	434001
N-Acetyl-L-glutamic acid 1	156	Class1	5.93931	135851	Class1	5.93272	48253.1	Class1	5.93931	17663.3	Class1	5.93602	32518.4	Class1	5.93272	64723.4	Class1	5.94261	26832.3	Class1	5.93272	64689.4	Class1	5.92284	28421.6	Class1	5.92284	29517.1	Class1	5.92943	53987.8	Class1	5.95249	25536.5	Class1	5.94261	145673	Class1	5.9492	22753.8	Class1	5.94261	18734.9				Class1	5.94261	20009.2
N-Methyl-DL-alanine	130	Class1	5.96897	168162	Class1	5.96897	182518	Class1	5.97226	142175	Class1	5.96897	177665	Class1	5.96897	170475	Class1	5.96567	185150	Class1	5.96897	173597	Class1	5.96897	197619	Class1	5.95579	208995	Class1	5.9459	189195	Class1	5.97885	212878	Class1	5.97226	198627	Class1	5.96238	194309	Class1	5.95579	227246	Class1	5.96567	199145	Class1	5.96897	215433
Dithioerythritol	208				Class1	6.01509	4979.87	Class1	6.02168	4914.58							Class1	6.0085	9317.5	Class1	6.01509	7708.51							Class1	6.03157	3685.38	Class1	6.04145	3980	Class1	6.01509	4856							Class1	6.03157	12519.7
Dithioerythritol	222	Class1	6.02168	184105	Class1	6.02168	127556	Class1	6.01509	124177	Class1	6.01839	215258	Class1	6.01839	150441	Class1	6.01509	198555	Class1	6.02168	165315	Class1	6.01839	184112	Class1	6.01839	174930	Class1	6.01839	212374	Class1	6.02498	127675	Class1	6.02498	112381	Class1	6.02498	181497	Class1	6.02168	118312	Class1	6.02168	214984	Class1	6.02498	125462
2-Amino-1-phenylethanol	77	Class1	6.04145	91794.2	Class1	6.03486	81476.2	Class1	6.03816	63266.9	Class1	6.03157	50316.6	Class1	6.03486	70919.6	Class1	6.03157	126027	Class1	6.03486	86123.8	Class1	6.03486	128960	Class1	6.03486	131004	Class1	6.04145	104279	Class1	6.04474	69738.3	Class1	6.04145	97265.8	Class1	6.05463	73418.9	Class1	6.04474	68858.4	Class1	6.04474	65531.8	Class1	6.05133	57905.6
oxalic acid	147																																					Class1	6.0711	486091				Class1	6.0711	486616
Maleamate 2	58	Class1	6.11064	238002	Class1	6.10735	156592	Class1	6.11394	121972				Class1	6.11064	92463.1	Class1	6.10405	93136.6	Class1	6.10735	104121										Class1	6.11723	52397.7	Class1	6.11394	75890.1	Class1	6.12052	83611.1	Class1	6.12052	68096.7	Class1	6.12052	79428	Class1	6.10735	54820
MALONAMIDE 5	89	Class1	6.24573	283997	Class1	6.24902	328588	Class1	6.24902	280309	Class1	6.25561	306456	Class1	6.24902	391229	Class1	6.24573	340392	Class1	6.25561	342523	Class1	6.24243	303347	Class1	6.24902	112759	Class1	6.24573	121677	Class1	6.25561	55852.9	Class1	6.25232	122255	Class1	6.25232	77968.6	Class1	6.25561	70188.6	Class1	6.2622	96240	Class1	6.25561	68776.2
urocanic acid 2	79	Class1	6.28197	82220.5	Class1	6.27538	82714.3	Class1	6.26879	79702.4	Class1	6.27867	90247.1	Class1	6.27208	108229	Class1	6.26549	114151	Class1	6.27208	86267	Class1	6.26549	96206	Class1	6.26549	86314.2	Class1	6.27208	94668	Class1	6.27867	94644.8	Class1	6.27538	95562.4	Class1	6.28526	86986.4	Class1	6.28526	98364.2	Class1	6.28526	87965.8	Class1	6.28197	94745.3
1-Hydroxyanthraquinone 1	281	Class1	6.36104	60389.7	Class1	6.36104	47983.5	Class1	6.35775	44109.6	Class1	6.36104	55266	Class1	6.36104	46077.1	Class1	6.35775	34190.7	Class1	6.36434	45014.3	Class1	6.36434	40940	Class1	6.35445	52572.9	Class1	6.36104	39517.4	Class1	6.36434	39792.9	Class1	6.36434	38038.5				Class1	6.36763	37498.1	Class1	6.36104	37884	Class1	6.36434	37006.3
N-Acetyl-beta-alanine 1	129
beta-Alanine 2	248				Class1	6.65428	88606.1	Class1	6.65428	84715.6	Class1	6.65428	114727	Class1	6.65098	102713	Class1	6.64439	73651.9	Class1	6.65428	92446.4				Class1	6.65098	84925	Class1	6.65428	62424	Class1	6.66087	78582.9	Class1	6.65098	91610.7				Class1	6.65428	81925				Class1	6.66087	88430.2
Ethanolamine	151	Class1	6.68723	493771	Class1	6.68393	518758	Class1	6.68393	404381	Class1	6.68723	478843	Class1	6.68393	580812	Class1	6.68064	489485	Class1	6.68723	601420	Class1	6.68393	505551	Class1	6.68393	469879	Class1	6.68723	473992	Class1	6.69052	479237	Class1	6.68723	531988	Class1	6.69052	393532	Class1	6.68723	452075	Class1	6.69381	420136	Class1	6.69052	501515
Ethanolamine	86	Class1	6.69711	93971.5	Class1	6.69381	85434	Class1	6.7037	87514.1				Class1	6.69711	92317.9							Class1	6.67734	64707.5	Class1	6.7004	100514	Class1	6.7004	83141.6	Class1	6.7004	84937.9	Class1	6.7004	91467.5	Class1	6.7004	96428	Class1	6.69711	78064.5	Class1	6.7004	95861.1	Class1	6.69711	85964.6
glycine 1	102	Class1	6.78277	175582	Class1	6.78277	115728	Class1	6.77948	164772	Class1	6.77948	422600	Class1	6.77948	142145	Class1	6.77618	125592	Class1	6.78277	169934	Class1	6.77618	139377	Class1	6.77948	189863	Class1	6.78277	128967	Class1	6.78277	438503	Class1	6.77948	109436	Class1	6.78607	234990	Class1	6.78607	189825	Class1	6.78607	237394	Class1	6.78607	206548
Nicotinoylglycine 1	163							Class1	6.81572	10372													Class1	6.82561	22086.6	Class1	6.8289	16255	Class1	6.81902	16186										Class1	6.82561	20070.3	Class1	6.82561	15192
Nicotinoylglycine 1	208	Class1	6.81902	136807	Class1	6.81902	134132	Class1	6.82231	145300	Class1	6.81902	155213	Class1	6.81902	140058	Class1	6.81572	152367	Class1	6.81902	123454	Class1	6.81572	141534	Class1	6.81902	131495	Class1	6.82231	136230	Class1	6.82231	148023	Class1	6.82231	128467	Class1	6.82561	127021	Class1	6.82231	120036	Class1	6.82231	126956	Class1	6.82231	122270
4-oxo-1H-quinoline-2-carboxylic acid	318	Class1	6.88491	126874	Class1	6.87832	106796	Class1	6.88162	112761	Class1	6.88162	101858	Class1	6.88162	117464	Class1	6.88162	92491.7	Class1	6.87832	105565	Class1	6.87832	109246	Class1	6.87832	92062.2	Class1	6.87173	81373.1	Class1	6.88821	120165	Class1	6.88162	108470	Class1	6.88821	106270	Class1	6.87503	118646	Class1	6.88821	124205	Class1	6.88491	114609
2-hydroxypyridine	66	Class1	6.92774	195869	Class1	6.92445	105618	Class1	6.92445	73556.3	Class1	6.92774	106177	Class1	6.92774	138546	Class1	6.92774	96305.2	Class1	6.93104	125552	Class1	6.92774	87377.8	Class1	6.93104	122470	Class1	6.92115	95099.2	Class1	6.93763	98512.4	Class1	6.92774	99357.1	Class1	6.93763	123767	Class1	6.92774	98235.7	Class1	6.92774	118747	Class1	6.93104	117479
2-hydroxypyridine	168	Class1	6.93763	29862							Class1	6.93763	20177													Class1	6.91786	24553	Class1	6.93433	17085				Class1	6.93763	24281	Class1	6.93433	23823	Class1	6.94092	17598.1	Class1	6.93433	20220	Class1	6.93433	19873
alanine 1	116	Class1	6.97387	3.05139e+06	Class1	6.97058	1.34995e+06	Class1	6.96728	1.25507e+06	Class1	6.97058	1.2469e+06	Class1	6.96728	1.59647e+06	Class1	6.96728	2.51163e+06	Class1	6.97058	1.60389e+06	Class1	6.96728	2.56593e+06	Class1	6.96728	145835				Class1	6.97716	149521							Class1	6.97058	330511				Class1	6.97387	362962
Pyruvic acid	174	Class1	7.05953	1.18995e+06	Class1	7.05953	552185	Class1	7.05294	403614	Class1	7.05953	753037	Class1	7.05624	739801	Class1	7.05294	576870	Class1	7.05624	748226	Class1	7.05294	511299	Class1	7.05624	718650	Class1	7.05624	1.07108e+06	Class1	7.06283	380768	Class1	7.05624	761016	Class1	7.06612	328061	Class1	7.06283	303234	Class1	7.06283	342975	Class1	7.06283	286469
Nicotinoylglycine 1	208	Class1	7.11225	58634.4	Class1	7.10896	68526.8	Class1	7.11555	64801.5	Class1	7.11555	65667.1	Class1	7.10896	52702.4	Class1	7.10896	69639.5	Class1	7.11555	81757.6	Class1	7.11225	61270	Class1	7.11225	62646.9	Class1	7.11225	65358	Class1	7.11884	70685	Class1	7.11225	58274.3	Class1	7.11884	59120.1	Class1	7.11555	53353	Class1	7.12213	53318.3	Class1	7.11555	48349.1
2'-deoxyadenosine	176	Class1	7.12213	27191.5										Class1	7.12213	22825.2				Class1	7.12213	2952.2				Class1	7.11555	18275.1	Class1	7.11884	17089.9	Class1	7.12543	29737.3	Class1	7.11555	27609.2	Class1	7.12872	31528.6	Class1	7.12543	30773.9				Class1	7.12213	24234.8
N-Ethylglycine 1	174	Class1	7.19791	30741.3	Class1	7.19791	44896.6	Class1	7.19462	28357.7	Class1	7.19132	31171.7	Class1	7.19132	35133.9	Class1	7.18803	40381.1	Class1	7.19791	33788.3	Class1	7.19132	46924.8	Class1	7.20121	40729.4	Class1	7.19462	31574.3	Class1	7.2045	44231.5	Class1	7.20121	48856	Class1	7.20121	33804.9	Class1	7.20121	40003.8	Class1	7.2045	45912	Class1	7.20121	47842.5
lactic acid	66	Class1	7.22757	51322.6	Class1	7.22757	80145	Class1	7.22757	76757.8	Class1	7.22757	62832.5	Class1	7.22757	35968.2	Class1	7.22427	26771.7	Class1	7.22757	35161.9	Class1	7.22427	40416.6	Class1	7.22098	14844.3	Class1	7.23416	24982.5	Class1	7.23086	34080.1	Class1	7.22757	63688.2	Class1	7.23745	151493	Class1	7.23086	41022.7	Class1	7.23745	149084	Class1	7.23086	30970.4
oxamic acid	190	Class1	7.30994	41135.5				Class1	7.30664	31407.1				Class1	7.30994	28064	Class1	7.30664	29469.9				Class1	7.30994	32049.9													Class1	7.31982	20008.5	Class1	7.31323	27962.4	Class1	7.31323	29081.1	Class1	7.31323	25724.3
Dithioerythritol	221	Class1	7.34618	70541.3	Class1	7.34288	84473.8	Class1	7.34618	128185	Class1	7.33959	184008	Class1	7.34288	122093	Class1	7.34288	82168	Class1	7.33629	87612.4	Class1	7.33629	74875.1	Class1	7.34288	113977	Class1	7.33959	80887	Class1	7.35277	150317	Class1	7.34288	82514.4	Class1	7.34618	110177	Class1	7.35606	115959	Class1	7.34947	106095	Class1	7.34618	107560
4-Hydroxymethyl-3-methoxyphenoxyacetic acid	77	Class1	7.40219	70357	Class1	7.39231	30474.5	Class1	7.3989	47345.7	Class1	7.40548	47054	Class1	7.3989	53959.6	Class1	7.38242	56279.4	Class1	7.40219	61903.1	Class1	7.3956	57413.8	Class1	7.3989	64646.6	Class1	7.39231	48612.6	Class1	7.40548	59047.8	Class1	7.40219	52851.9	Class1	7.40548	38413.4				Class1	7.40548	17377.8	Class1	7.40219	49488.7
glycolic acid	177	Class1	7.50433	75097.4	Class1	7.50762	419500	Class1	7.50433	213894	Class1	7.50433	207829	Class1	7.50762	460050	Class1	7.50433	216423	Class1	7.50433	487650	Class1	7.50433	205693	Class1	7.50433	136771	Class1	7.50762	86469.8	Class1	7.51092	119509	Class1	7.50433	79090.7	Class1	7.50433	80076.8	Class1	7.50762	140383	Class1	7.51421	97463	Class1	7.51421	142459
naphthalene	127	Class1	7.55045	22558.5				Class1	7.55375	14183.2							Class1	7.54057	26815	Class1	7.55704	17000.9				Class1	7.54057	22356.6	Class1	7.54716	27224	Class1	7.56034	20022.6	Class1	7.54057	26644.5	Class1	7.56363	29204.8	Class1	7.55045	20829	Class1	7.55704	26717	Class1	7.55375	23285
oxalic acid	147	Class1	7.7119	531566	Class1	7.71519	585662	Class1	7.7119	490957	Class1	7.7119	651936	Class1	7.7119	1.01104e+06	Class1	7.7086	732585	Class1	7.7119	987418	Class1	7.7086	687371	Class1	7.7119	643184	Class1	7.71519	872192	Class1	7.71519	704402	Class1	7.70531	847639	Class1	7.71849	685621	Class1	7.71519	695706	Class1	7.71849	714351	Class1	7.71519	787162
N-(3-aminopropyl)-morpholine 2	72																																		Class1	7.77779	91524.3
Maleamate 1	244	Class1	7.82063	69445	Class1	7.81733	58137	Class1	7.81404	42976				Class1	7.81733	54211	Class1	7.81404	52953	Class1	7.81733	48297.8	Class1	7.81404	62994	Class1	7.82063	56261.6	Class1	7.82063	50672	Class1	7.81733	54022	Class1	7.82392	65187.3	Class1	7.82392	67928	Class1	7.82063	62508	Class1	7.82063	64942	Class1	7.82722	65023
histidine 2	154	Class1	7.88323	40789.7	Class1	7.88323	38791	Class1	7.87334	35518	Class1	7.87334	34195.3	Class1	7.87334	51313	Class1	7.87664	44661	Class1	7.87664	61378.3	Class1	7.87993	37633.3	Class1	7.88323	47479	Class1	7.88323	39728.5	Class1	7.87993	47804	Class1	7.87664	50703.8	Class1	7.88323	48270.3	Class1	7.87334	27676	Class1	7.87993	43497	Class1	7.87993	32414
2-ketobutyric acid 1	188	Class1	7.93924	114390	Class1	7.93924	97787.5	Class1	7.94253	52449.6	Class1	7.94253	85042.3	Class1	7.93924	173126				Class1	7.93594	156353
Lactamide 2	97																Class1	7.96889	7262										Class1	7.97548	3366.35							Class1	7.97877	6272
alanine 1	116	Class1	7.98207	8.77035e+06	Class1	7.97877	4.23156e+06	Class1	7.97877	5.59772e+06	Class1	7.98207	6.76137e+06	Class1	7.97877	7.30855e+06	Class1	7.97877	1.17245e+07	Class1	7.97877	7.37906e+06	Class1	7.97877	1.18498e+07	Class1	7.97877	1.10796e+07	Class1	7.98536	1.39194e+07	Class1	7.98207	3.4904e+06	Class1	7.98207	8.23579e+06	Class1	7.98536	8.68187e+06	Class1	7.98207	6.76435e+06	Class1	7.98866	8.70303e+06	Class1	7.98207	6.77402e+06
alanine 1	160				Class1	7.99195	9465.81
1-Methylhydantoin 2	65	Class1	8.22918	15386.4	Class1	8.22259	13877.7	Class1	8.23906	17357.9	Class1	8.24236	18242.7	Class1	8.24565	19671.4	Class1	8.23577	14050.1				Class1	8.21929	13350.2				Class1	8.23906	15339.6	Class1	8.22918	29080.6	Class1	8.22918	17390.2				Class1	8.24236	29216
1-Methylhydantoin 2	63	Class1	8.23577	188952	Class1	8.23247	199743	Class1	8.22918	164594	Class1	8.23247	170817	Class1	8.23247	184097	Class1	8.23247	162869	Class1	8.23247	187974	Class1	8.23247	156781	Class1	8.23247	163857	Class1	8.22259	155224	Class1	8.23906	208112	Class1	8.23247	189645	Class1	8.23906	190045	Class1	8.23247	219464	Class1	8.23906	181774	Class1	8.23577	208196
dibenzofuran	168													Class1	8.2753	15305.7	Class1	8.3412	14226.6	Class1	8.28519	18389.4				Class1	8.3412	14924.5	Class1	8.2786	11966.7				Class1	8.2753	24597.4							Class1	8.27201	7554.16
glycine 1	102	Class1	8.31484	47288.3	Class1	8.31484	46966.3	Class1	8.31155	108955	Class1	8.31814	295975	Class1	8.31484	60498				Class1	8.31155	69811.7	Class1	8.30825	51836.2	Class1	8.31484	162773				Class1	8.31484	125862	Class1	8.31814	44381.5	Class1	8.31814	42001.4	Class1	8.31814	45399.5	Class1	8.32143	35938.8
3-Cyanoalanine	141																												Class1	8.37085	24915.4				Class1	8.36097	24039							Class1	8.36756	23369.7
oxamic acid	147	Class1	8.4664	214947	Class1	8.4697	198280							Class1	8.4664	177514	Class1	8.4664	120743	Class1	8.4697	176781	Class1	8.4697	118386										Class1	8.4697	171612
2-aminoethanethiol	161							Class1	8.50923	11013	Class1	8.51253	15982													Class1	8.50923	14729				Class1	8.51253	13594.2	Class1	8.50923	10841
2-aminoethanethiol	188	Class1	8.51582	1.33483e+06	Class1	8.51582	1.50085e+06	Class1	8.51582	1.51704e+06	Class1	8.52241	1.41169e+06	Class1	8.51582	1474043	Class1	8.51582	2.27387e+06	Class1	8.51582	1.4362e+06	Class1	8.51582	2.32959e+06	Class1	8.51582	1.5203e+06	Class1	8.51912	1.72283e+06	Class1	8.52241	1.47487e+06	Class1	8.51912	1.63106e+06	Class1	8.52241	1.47506e+06	Class1	8.52241	1.57144e+06	Class1	8.52241	1.47922e+06	Class1	8.51912	1.6011e+06
2-Furoic Acid	169																									Class1	8.58172	20877.8	Class1	8.58501	28033																Class1	8.5916	27685.5
2-Furoic Acid	169																						Class1	8.58501	19884							Class1	8.5916	31700.5							Class1	8.5949	41032.9
Pipecolinic acid	156	Class1	8.58501	1.1321e+06	Class1	8.58172	671724	Class1	8.57842	474082	Class1	8.58501	751458	Class1	8.58172	1.10176e+06	Class1	8.57513	487666	Class1	8.58501	1.20364e+06	Class1	8.57513	492833	Class1	8.57513	726686	Class1	8.57513	605234	Class1	8.58831	575268	Class1	8.57842	694922	Class1	8.58172	524837	Class1	8.57513	422893	Class1	8.58172	473804	Class1	8.57842	412056
Aminooxyacetic acid	208	Class1	8.64102	4215.66							Class1	8.66409	6990.12							Class1	8.64102	389.513				Class1	8.66409	1882													Class1	8.64761	7092				Class1	8.66079	1209.08
Aminooxyacetic acid	160	Class1	8.6542	665447	Class1	8.6542	912005	Class1	8.6542	1.05828e+06	Class1	8.6542	1.20862e+06	Class1	8.6542	672060	Class1	8.64761	396229	Class1	8.65091	706027	Class1	8.64761	385309	Class1	8.64761	444415	Class1	8.64761	314506	Class1	8.6542	705847	Class1	8.65091	435887	Class1	8.6542	555677	Class1	8.6542	537587	Class1	8.6542	576609	Class1	8.65091	556892
3-Hydroxypropionic acid 1	177	Class1	8.7168	21207.9													Class1	8.70692	38770.5	Class1	8.71351	21900.3	Class1	8.70692	30735.7	Class1	8.7168	39327.8	Class1	8.71021	29181.5	Class1	8.72339	30636	Class1	8.7168	58926.2	Class1	8.71351	14340.8				Class1	8.7201	16783	Class1	8.7201	27742.7
proline	142	Class1	8.77611	344151	Class1	8.77281	422540	Class1	8.77611	286020	Class1	8.7794	514531	Class1	8.76622	526461	Class1	8.77281	362961	Class1	8.7794	558186	Class1	8.75305	383200	Class1	8.76622	315728	Class1	8.76952	377349	Class1	8.77611	324948	Class1	8.77281	367680	Class1	8.7794	268323	Class1	8.77281	351741	Class1	8.77281	295384	Class1	8.7794	321657
Citraconic acid 3	77				Class1	8.91778	23621.1	Class1	8.91449	27894.3
2-amino-2-methylpropane-1,3-diol 2	174	Class1	8.9705	3352	Class1	8.96391	2517	Class1	8.96391	5929	Class1	8.96721	8285	Class1	8.96721	2911	Class1	8.9705	8899.86	Class1	8.96721	8281	Class1	8.96391	5459	Class1	8.9705	63787	Class1	8.9738	45615	Class1	8.97709	44833				Class1	8.9705	38881							Class1	8.9738	27209
hypoxanthine 2	163							Class1	9.099	17808.6										Class1	9.099	13621.9	Class1	9.10559	7594.44							Class1	9.09241	26324.4
1-Hydroxyanthraquinone 1	281	Class1	9.10888	841180	Class1	9.10888	834337	Class1	9.10888	1.49551e+06	Class1	9.10888	1.5355e+06	Class1	9.10888	832724	Class1	9.10888	866985	Class1	9.10888	861297	Class1	9.10888	843010	Class1	9.10888	1.60488e+06	Class1	9.10888	1.21318e+06	Class1	9.11218	1.67437e+06	Class1	9.10888	1.35372e+06	Class1	9.11218	1.59005e+06	Class1	9.11218	1.95926e+06	Class1	9.11218	1.53156e+06	Class1	9.11218	2.00771e+06
Carnitine	84	Class1	9.18466	41389.7							Class1	9.19125	28105.3				Class1	9.18466	19069.8							Class1	9.19125	35008.4				Class1	9.20113	17270.4				Class1	9.19455	22519.4	Class1	9.18796	29197.4				Class1	9.19455	25507.6
N-Methyl-DL-alanine	130	Class1	9.23408	51507.7	Class1	9.23738	47585.1	Class1	9.23079	53725.8	Class1	9.23408	49247.8							Class1	9.23408	64249.8	Class1	9.23408	99538.4	Class1	9.23738	53780.4	Class1	9.23079	83574.7	Class1	9.23408	40540.8	Class1	9.23408	140667
alanine 2	202							Class1	9.2868	24178.8	Class1	9.2868	20500				Class1	9.28021	79262				Class1	9.2835	83052				Class1	9.2868	33487.9				Class1	9.28021	21529.8				Class1	9.2835	20480.4				Class1	9.2835	16593.6
Methyl Phosphate	163	Class1	9.30327	252238	Class1	9.30327	121820	Class1	9.30327	47476.3	Class1	9.30327	47917.8	Class1	9.30657	280622	Class1	9.29998	160031	Class1	9.29998	274897	Class1	9.29668	125918	Class1	9.29998	201048	Class1	9.29998	111286	Class1	9.30986	83812.9	Class1	9.30327	160751	Class1	9.30327	124630	Class1	9.30657	75641.3	Class1	9.30986	94557.6	Class1	9.30327	75404.6
Methyl Phosphate	169				Class1	9.31316	253776																						Class1	9.32304	79580							Class1	9.31975	94535	Class1	9.31316	210335				Class1	9.31645	187364
2-Furoic Acid	169										Class1	9.31645	682301
Dithioerythritol	222	Class1	9.35928	20209.4	Class1	9.35599	8928.8	Class1	9.35599	12720	Class1	9.35928	16015	Class1	9.35599	14044.9	Class1	9.35928	15240.5	Class1	9.35928	22914	Class1	9.35928	19938.5	Class1	9.35599	18620	Class1	9.35269	19663	Class1	9.35599	16998.1	Class1	9.36587	22294.1	Class1	9.35928	22846	Class1	9.36258	15588	Class1	9.36258	14940	Class1	9.36258	19282.3
Isoleucine	86																												Class1	9.39882	73990.8	Class1	9.39553	53137.1	Class1	9.39882	71660.5	Class1	9.40212	88756.9	Class1	9.39882	36623.6	Class1	9.40212	64753.2
Nonanoic acid methyl ester	58							Class1	9.49107	53172.3	Class1	9.48778	58046.6													Class1	9.48119	414535	Class1	9.48119	262821	Class1	9.48448	218950	Class1	9.48119	373893	Class1	9.48448	882285	Class1	9.48119	424620	Class1	9.48778	823924	Class1	9.48119	439940
5-Methoxytryptamine 2	174																												Class1	9.49766	45869
dibenzofuran	168										Class1	9.52732	24623.7				Class1	9.52732	20855.2				Class1	9.52732	13061.7	Class1	9.51414	22493.8							Class1	9.53061	21470										Class1	9.53061	28156
N-Ethylglycine 2	130	Class1	9.5998	55780.8	Class1	9.6031	65976	Class1	9.60969	64350.3	Class1	9.5998	44885.3	Class1	9.59321	65999.1	Class1	9.6031	37211	Class1	9.5998	54739.1	Class1	9.60639	45999.1	Class1	9.59651	50773.9	Class1	9.59651	33901.3	Class1	9.5998	53562.9	Class1	9.5998	63779	Class1	9.6031	66527.6	Class1	9.5998	55212.7	Class1	9.60639	63747.7	Class1	9.6031	61134.2
Cumic Acid	221	Class1	9.67558	33436	Class1	9.67558	47926.1	Class1	9.68547	55794.3	Class1	9.68217	43054.4	Class1	9.68217	39987.6	Class1	9.67888	47116.4	Class1	9.67888	39443.6	Class1	9.67558	41838	Class1	9.68547	37733.7							Class1	9.68547	30648.5	Class1	9.68876	35533.4	Class1	9.68547	33141.7	Class1	9.67888	36946.8
asparagine 3	188	Class1	9.72171	51268.4	Class1	9.71512	34216	Class1	9.72171	21263				Class1	9.71841	51681.8	Class1	9.71182	40303.6	Class1	9.71182	51349.9	Class1	9.71512	56235	Class1	9.71182	38154.3	Class1	9.71841	31488.1	Class1	9.71841	37636.9	Class1	9.71841	38443.6	Class1	9.72171	32587.2	Class1	9.71841	33697.1				Class1	9.71841	29833.9
malonic acid 1	147	Class1	9.8535	323008	Class1	9.8535	1.7981e+06	Class1	9.8502	902846	Class1	9.86338	1.04839e+06	Class1	9.84691	1.37418e+06	Class1	9.8535	287609	Class1	9.8502	1.34981e+06	Class1	9.85679	293234	Class1	9.8535	1.50535e+06	Class1	9.8535	2.29861e+06	Class1	9.86338	2.4896e+06	Class1	9.8502	2.34474e+06	Class1	9.86009	2.80586e+06	Class1	9.86009	1.88447e+06	Class1	9.86338	2.58115e+06	Class1	9.8535	1.76855e+06
N,N-Dimethyl-p-phenylenediamine	281	Class1	9.86997	94821.2	Class1	9.87327	86947.9	Class1	9.87327	98142.7	Class1	9.86997	87180.5	Class1	9.86338	99111	Class1	9.86009	85539.1	Class1	9.86009	106464	Class1	9.86009	95537.8	Class1	9.86668	101931	Class1	9.87327	86695.3				Class1	9.86997	102121	Class1	9.86997	68570	Class1	9.86997	81333.9	Class1	9.87327	72045.5	Class1	9.86338	63224.2
1-Hydroxyanthraquinone 1	77	Class1	9.97541	30022.3	Class1	9.95564	20891.9	Class1	9.96223	25705.2	Class1	9.96552	18529.5	Class1	9.96223	18542.7	Class1	9.95564	63493.2	Class1	9.96882	16770.7	Class1	9.94905	32522.3	Class1	9.95893	25142.6	Class1	9.96223	27925.7				Class1	9.95893	50521.8										Class1	9.95564	6836.49
valine	144	Class1	10.0973	1.00877e+06	Class1	10.0973	1.00391e+06	Class1	10.0907	1.10503e+06	Class1	10.0973	1.44468e+06	Class1	10.0907	1.85953e+06	Class1	10.0973	1.89504e+06	Class1	10.0973	1.9029e+06	Class1	10.094	1905596	Class1	10.0973	3.02753e+06	Class1	10.0973	4.01476e+06	Class1	10.0973	2.8496e+06	Class1	10.1006	7.47974e+06	Class1	10.1006	1.88347e+06	Class1	10.0973	1758203	Class1	10.1006	1.98852e+06	Class1	10.0973	1.75406e+06
Tryptophol	202	Class1	10.1401	30873.9	Class1	10.1368	44296	Class1	10.1368	43535.9	Class1	10.1368	58253.7				Class1	10.1368	73657.8	Class1	10.1401	41071.7	Class1	10.1336	61968	Class1	10.1368	41229.3	Class1	10.1368	55009	Class1	10.1434	43887.9				Class1	10.1336	36689.6				Class1	10.1434	32650.3	Class1	10.1434	48088.8
cycloleucine 1	156	Class1	10.1863	58617.7	Class1	10.183	57248.9	Class1	10.1797	51904.8	Class1	10.1896	48396.4	Class1	10.1896	68870.7	Class1	10.1896	74925.6	Class1	10.1929	51756.2	Class1	10.183	73513.4	Class1	10.1896	65795	Class1	10.1863	74459.6				Class1	10.1896	73014.7	Class1	10.1929	60764.6	Class1	10.1863	52258.6	Class1	10.1896	60921.2	Class1	10.1929	46480.7
Gallic acid	281	Class1	10.2258	60082.9	Class1	10.2225	58494.4	Class1	10.2225	69150.7	Class1	10.2258	57948.1	Class1	10.2258	49707.8	Class1	10.2258	57031.3	Class1	10.2192	55543	Class1	10.2291	61166.2	Class1	10.2291	67150.1	Class1	10.2291	47857.6	Class1	10.239	55912.5	Class1	10.2258	49883.3				Class1	10.2258	34361.4	Class1	10.2324	44808.8	Class1	10.2258	48606.7
2-amino-2-methylpropane-1,3-diol 2	160	Class1	10.295	465066	Class1	10.2983	225077	Class1	10.2917	153196	Class1	10.2884	157538	Class1	10.2983	354442	Class1	10.295	130072	Class1	10.2983	387251	Class1	10.295	141966	Class1	10.2983	55823				Class1	10.295	46525.6							Class1	10.295	35384.4				Class1	10.2983	37768.7
2-Furoic Acid	169	Class1	10.3444	107104	Class1	10.3477	86155	Class1	10.3477	170420	Class1	10.3411	155668				Class1	10.3411	80276.9				Class1	10.3411	131889	Class1	10.3444	140939	Class1	10.3543	168840	Class1	10.3444	151189	Class1	10.3378	144532	Class1	10.3543	162716				Class1	10.3543	188156	Class1	10.3477	161530
Erythrose 2	89	Class1	10.4202	480275	Class1	10.4202	269303	Class1	10.4202	261687	Class1	10.4235	409688	Class1	10.4235	461905	Class1	10.4202	248403	Class1	10.4202	453094	Class1	10.4136	221450				Class1	10.4136	130871
Erythrose 2	89																						Class1	10.4268	221450	Class1	10.4169	75370.2	Class1	10.4334	130871	Class1	10.4235	54577.3	Class1	10.4202	169064	Class1	10.4268	62962				Class1	10.4235	80873.3
glutamine 1	244				Class1	10.4861	11114.3																																								Class1	10.496	15192.4
Pipecolinic acid	156	Class1	10.4894	62132.1										Class1	10.4828	103219				Class1	10.4828	113236													Class1	10.4828	97209.7				Class1	10.4861	42813.2
4-Vinylphenol dimer	54	Class1	10.7629	48131.8				Class1	10.7596	47873										Class1	10.7629	60202.7	Class1	10.7793	45736.8	Class1	10.7563	60790.6	Class1	10.753	50004.8				Class1	10.7958	62968				Class1	10.7859	45220.4	Class1	10.7859	36222.2
4-Vinylphenol dimer	95	Class1	10.7826	128028	Class1	10.7793	104363	Class1	10.7826	116772	Class1	10.7694	127068	Class1	10.7826	111121	Class1	10.7694	102714	Class1	10.7793	102326	Class1	10.7727	104313	Class1	10.7793	104526	Class1	10.7694	110339	Class1	10.7892	115190	Class1	10.7793	133987	Class1	10.7793	109798	Class1	10.776	113023	Class1	10.7793	108288	Class1	10.7694	124404
urea	189	Class1	10.8024	235895	Class1	10.6673	351286	Class1	10.6179	258479	Class1	10.6311	297613	Class1	10.832	177551	Class1	10.6475	279142	Class1	10.8452	198460	Class1	10.6442	286486	Class1	10.7035	160004	Class1	10.7167	198898	Class1	10.832	128481				Class1	10.7068	469128	Class1	10.6871	153527	Class1	10.7003	492495	Class1	10.6838	169037
Glucose-1-phosphate	217							Class1	10.8123	64882	Class1	10.8024	81042.8	Class1	10.8156	74356.7	Class1	10.809	90679				Class1	10.809	91666.7	Class1	10.8156	105455	Class1	10.8057	138376	Class1	10.809	114240				Class1	10.8156	83687.1	Class1	10.8123	94465.2	Class1	10.8123	118878	Class1	10.8189	89542.5
benzoic acid	105	Class1	10.8617	45387.9	Class1	10.8584	42942.5	Class1	10.8584	37987.4	Class1	10.8584	46604.7	Class1	10.865	39987.4	Class1	10.8749	32611.5	Class1	10.8683	40979.4	Class1	10.8716	29215	Class1	10.865	36464.2	Class1	10.8617	37545.6	Class1	10.865	37282.6				Class1	10.8683	43201	Class1	10.865	29799				Class1	10.8683	37162.9
serine 2	116	Class1	10.977	390876	Class1	10.977	152327	Class1	10.977	164346	Class1	10.9737	216057	Class1	10.977	335526	Class1	10.977	544418	Class1	10.977	321453	Class1	10.9704	528337	Class1	10.977	577259	Class1	10.9803	566427	Class1	10.9836	420245	Class1	10.977	685448	Class1	10.9836	1.23354e+06	Class1	10.9803	1.01165e+06	Class1	10.9803	1.239e+06	Class1	10.9836	978635
oxalic acid	190																Class1	11.1088	42025.5
3-Methylamino-1,2-propanediol 1	84	Class1	11.1319	77681.7	Class1	11.1352	195644	Class1	11.1385	130988	Class1	11.1385	119306	Class1	11.1418	175064	Class1	11.1418	42579.4	Class1	11.1418	170459	Class1	11.1385	33902	Class1	11.1418	798677	Class1	11.1418	358930	Class1	11.1418	701436	Class1	11.1385	465189	Class1	11.145	568986	Class1	11.1418	260055	Class1	11.1483	543121	Class1	11.1385	263732
Ethanolamine	174	Class1	11.2044	2.1112e+07	Class1	11.2011	11454342	Class1	11.2011	1.04116e+07	Class1	11.2011	1.16569e+07	Class1	11.2044	2.00036e+07	Class1	11.2011	1.57206e+07	Class1	11.2044	1.99703e+07	Class1	11.2011	1.58183e+07	Class1	11.2044	2.34658e+07	Class1	11.2044	1.81443e+07	Class1	11.2044	12966239	Class1	11.2011	1.74046e+07	Class1	11.2076	1.98496e+07	Class1	11.2044	1.73716e+07	Class1	11.2076	1.99189e+07	Class1	11.2044	1.7482e+07
phosphate	299	Class1	11.2768	100950004	Class1	11.2571	1.38572e+07	Class1	11.2472	4.47127e+06	Class1	11.2472	4.45209e+06	Class1	11.2834	117314744	Class1	11.2538	1.20805e+07	Class1	11.2867	117840409	Class1	11.2538	1.27555e+07	Class1	11.2637	3.53436e+07	Class1	11.267	3.37893e+07	Class1	11.2867	108218306	Class1	11.29	131029262	Class1	11.267	2.82116e+07	Class1	11.2604	1.71309e+07	Class1	11.267	2.62721e+07	Class1	11.2604	1.61733e+07
leucine	158				Class1	11.2867	459955	Class1	11.29	290360	Class1	11.2966	585628				Class1	11.29	894645				Class1	11.2867	893167	Class1	11.2966	1.27672e+06	Class1	11.2966	1.42715e+06							Class1	11.2933	560342				Class1	11.2966	537694
glycerol	175	Class1	11.3098	1.89481e+06	Class1	11.3032	1.05633e+06	Class1	11.2999	1.02887e+06	Class1	11.3032	1.23158e+06	Class1	11.3065	1.88857e+06	Class1	11.3032	1.44994e+06	Class1	11.3098	1.96192e+06	Class1	11.2999	1.4791e+06	Class1	11.3065	2.24963e+06	Class1	11.3164	4.3924e+06	Class1	11.3098	1.40102e+06	Class1	11.3131	2.11443e+06	Class1	11.3098	1.76219e+06	Class1	11.3065	1.53195e+06	Class1	11.3098	1.82123e+06	Class1	11.3065	1.63565e+06
cycloleucine 2	141
2-amino-2-methylpropane-1,3-diol 2	146	Class1	11.5701	42667.6	Class1	11.5536	43834.6				Class1	11.5569	27774.8	Class1	11.5668	31305.1				Class1	11.5701	42615.5							Class1	11.5701	34072.4	Class1	11.5701	61517.8	Class1	11.5635	76387.8
5-Hydroxyindole-2-carboxylic acid 2	231	Class1	11.6557	71588.9	Class1	11.6524	64232	Class1	11.6459	94789.2				Class1	11.6623	120206	Class1	11.659	77042	Class1	11.659	138170	Class1	11.6524	97142.6	Class1	11.659	119017	Class1	11.659	122435	Class1	11.6689	97335	Class1	11.6623	114026	Class1	11.659	105138	Class1	11.659	97469.3	Class1	11.659	130525	Class1	11.6557	110224
Isoleucine	158	Class1	11.6887	113091				Class1	11.6887	100622	Class1	11.7645	1.3455e+06	Class1	11.7809	1.07839e+06	Class1	11.692	53870.7	Class1	11.7678	1.10651e+06				Class1	11.6887	153814							Class1	11.692	83631.5	Class1	11.6953	140287	Class1	11.6854	103028	Class1	11.6854	153170	Class1	11.692	105479
Isoleucine	158	Class1	11.7743	694632	Class1	11.7678	623345	Class1	11.7678	898841	Class1	11.7743	1.3455e+06	Class1	11.7711	1.07839e+06	Class1	11.7711	1.03242e+06	Class1	11.7809	1.10651e+06	Class1	11.7678	1.02653e+06	Class1	11.7743	2.16487e+06	Class1	11.7809	3.44373e+06	Class1	11.7776	2.05429e+06	Class1	11.7776	3.78328e+06	Class1	11.7776	3.18873e+06	Class1	11.7743	1.60538e+06	Class1	11.7776	3.18287e+06	Class1	11.7743	1.66958e+06
tryptophan 2	130																												Class1	11.7941	349274				Class1	11.7941	392209
nicotinic acid	78	Class1	11.8798	192738	Class1	11.8732	112122	Class1	11.8798	90683.3	Class1	11.8798	78332.9	Class1	11.8798	121127	Class1	11.8765	124360	Class1	11.8897	174076	Class1	11.8732	148201	Class1	11.8765	213480	Class1	11.8864	207101	Class1	11.8864	137736	Class1	11.8765	180439	Class1	11.893	141790	Class1	11.8765	148191	Class1	11.8897	207327	Class1	11.8765	176072
proline	142	Class1	11.9028	351250	Class1	11.9028	254685	Class1	11.9028	244786	Class1	11.9061	430007	Class1	11.9028	531162	Class1	11.9028	565493	Class1	11.9061	504025	Class1	11.9061	574812	Class1	11.9028	918652	Class1	11.9094	4.06509e+06	Class1	11.9061	791670	Class1	11.9094	2.16501e+06	Class1	11.9061	403944	Class1	11.9028	339465	Class1	11.9094	425817	Class1	11.9094	355009
maleic acid	215				Class1	12.0116	16366.2	Class1	12.0083	11113	Class1	11.9984	21137.1				Class1	12.0017	17966.9				Class1	12.0248	19296.5	Class1	12.0116	22088										Class1	12.0083	9185.89	Class1	12.0083	14712.3	Class1	12.0116	22950	Class1	12.0017	13253.3
maleic acid	245	Class1	12.0215	220013	Class1	12.0182	156597	Class1	12.0182	119067	Class1	12.0182	116996	Class1	12.0182	230617	Class1	12.0149	161344	Class1	12.0215	170672	Class1	12.0149	161121	Class1	12.0182	180388	Class1	12.0182	205560	Class1	12.028	318295	Class1	12.0182	539597	Class1	12.0215	134827	Class1	12.0215	139137	Class1	12.0215	174279	Class1	12.0215	163602
glycine 2	174	Class1	12.0874	1.47957e+06	Class1	12.0841	1.16694e+06	Class1	12.0808	1.25728e+06	Class1	12.0874	1.66432e+06	Class1	12.0906	1.67995e+06	Class1	12.0874	1.39061e+06	Class1	12.0874	1.69453e+06	Class1	12.0874	1.41688e+06	Class1	12.0874	3.56399e+06	Class1	12.0874	2.30023e+06	Class1	12.0939	721932	Class1	12.0906	1.80257e+06	Class1	12.0906	854713	Class1	12.0874	1.04666e+06	Class1	12.0874	884169	Class1	12.0874	1.0369e+06
glycine 2	202				Class1	12.0906	54633							Class1	12.0742	47933.2													Class1	12.0742	89392.4	Class1	12.1137	24348.8
succinic acid	75	Class1	12.2817	2.66248e+06	Class1	12.2784	3.55703e+06	Class1	12.2719	1.98028e+06	Class1	12.2752	2.43333e+06	Class1	12.2817	3.09658e+06	Class1	12.2752	3.31731e+06	Class1	12.2817	3.08527e+06	Class1	12.2752	3.35836e+06	Class1	12.2752	2.23321e+06	Class1	12.2784	2.64085e+06	Class1	12.2916	5.54023e+06	Class1	12.2784	3.88528e+06	Class1	12.2817	2.04226e+06	Class1	12.2817	2.10895e+06	Class1	12.2784	1.98807e+06	Class1	12.285	2.12473e+06
Methylmalonic acid	86																																											Class1	12.2916	68512.1
D-alanyl-D-alanine 2	93	Class1	12.4366	24403.7							Class1	12.43	25549.3				Class1	12.4366	28438.2	Class1	12.4333	13008.8	Class1	12.4267	24395.7	Class1	12.4267	28828.9																			Class1	12.4432	23974
Mono(2-ethylhexyl)phthalate	221													Class1	12.4827	49045.2				Class1	12.4794	46793.8	Class1	12.463	30441.1	Class1	12.4827	40134.9	Class1	12.486	53027.2				Class1	12.486	32341.7				Class1	12.4794	39467.4	Class1	12.4695	42825.4	Class1	12.4827	47830.2
4-Hydroxycyclohexanecarboxylic acid	72				Class1	12.631	996922	Class1	12.6244	804987							Class1	12.6277	1.72371e+06	Class1	12.6244	1.55309e+06	Class1	12.6178	1.35432e+06				Class1	12.6277	1.76431e+06	Class1	12.631	675265	Class1	12.7167	40800.4							Class1	12.6244	566903
methyl dodecanoate	132				Class1	12.6376	0							Class1	12.6079	34449.2	Class1	12.5947	81219.8							Class1	12.6277	122208				Class1	12.5915	69241.4	Class1	12.6079	130946	Class1	12.6013	142618							Class1	12.6079	187134
D-Glyceric acid	73	Class1	12.6376	374820960				Class1	12.6178	170806613	Class1	12.6376	249547873	Class1	12.6376	373070859	Class1	12.6573	196058540				Class1	12.6508	197310192	Class1	12.6376	244264929				Class1	12.799	186944974	Class1	12.6606	310885714				Class1	12.6376	425013127
D-Glyceric acid	174				Class1	12.687	93424.3				Class1	12.6804	0							Class1	12.6705	65853.2				Class1	12.6738	68150.7	Class1	12.6837	27921.5	Class1	12.6606	20327.9				Class1	12.6409	50026.9	Class1	12.6541	32124.3				Class1	12.6541	21032
D-Glyceric acid	292	Class1	12.7002	295997815				Class1	12.6541	8.35826e+07				Class1	12.7134	294451409	Class1	12.6672	114715267	Class1	12.7331	5.58016e+07	Class1	12.6639	116246804				Class1	12.7199	255666410	Class1	12.8221	1.85634e+07	Class1	12.7101	232202788	Class1	12.743	5.20468e+07	Class1	12.6804	347081017	Class1	12.687	143851954
D-Glyceric acid	205	Class1	12.7364	200009464	Class1	12.7232	171244175				Class1	12.687	7.22173e+07	Class1	12.7331	197116336										Class1	12.687	6.48206e+07				Class1	12.8056	389099881							Class1	12.743	252168162	Class1	12.7463	217511305	Class1	12.7529	253439953
uracil	243
uracil	99	Class1	12.8781	189295	Class1	12.8682	158608	Class1	12.8221	186603	Class1	12.8484	180535	Class1	12.8814	177522	Class1	12.8353	261029	Class1	12.8748	189627	Class1	12.832	269650	Class1	12.8386	189876	Class1	12.8649	235025	Class1	12.9242	188618	Class1	12.8616	279245	Class1	12.8781	198365	Class1	12.8847	194469	Class1	12.8814	242411	Class1	12.888	230630
Itaconic acid	97	Class1	12.9638	128890	Class1	12.9539	121350	Class1	12.9341	141447	Class1	12.9407	224910	Class1	12.9572	286377	Class1	12.9341	219700	Class1	12.9638	196278	Class1	12.9374	195005	Class1	12.9341	179171	Class1	12.9572	237219	Class1	12.9934	208039	Class1	12.9506	278764	Class1	12.9638	190878	Class1	12.9736	181205	Class1	12.9671	234546	Class1	12.9605	239294
3-hydroxy-L-proline 2	230	Class1	13.0593	106312				Class1	13.033	54304.2	Class1	13.0362	55416.7				Class1	13.0297	55912.8	Class1	13.0659	48519.9							Class1	13.056	130075	Class1	13.0956	115389	Class1	13.0494	19242	Class1	13.0659	152644	Class1	13.0758	107581	Class1	13.0626	143663	Class1	13.0725	130551
glutamic acid	156	Class1	13.1516	84461.2													Class1	13.1516	30345.8										Class1	13.1614	64629.8
fumaric acid	245	Class1	13.168	4.31247e+06	Class1	13.1647	3128917	Class1	13.1483	1.43825e+06	Class1	13.1549	2.40188e+06	Class1	13.168	4.23251e+06	Class1	13.145	1389553	Class1	13.1713	4.14683e+06	Class1	13.1516	1.39688e+06	Class1	13.1549	2.37099e+06	Class1	13.168	2.59394e+06	Class1	13.1878	2.52508e+06	Class1	13.1647	3.87644e+06	Class1	13.168	1.2285e+06	Class1	13.168	1.54461e+06	Class1	13.1647	1.25429e+06	Class1	13.1713	1.3952e+06
Salicylaldehyde	193										Class1	13.2306	21858.9										Class1	13.2208	37354.5
L-homoserine 2	146													Class1	13.3295	91646.5				Class1	13.3525	95940.4				Class1	13.3196	561355	Class1	13.3262	425506	Class1	13.3394	1.49869e+06	Class1	13.3229	724162	Class1	13.3328	451186	Class1	13.3394	405814	Class1	13.3361	485800	Class1	13.3394	427913
serine 1	204	Class1	13.3394	1.3189e+06	Class1	13.3361	791575	Class1	13.3328	1.81354e+06	Class1	13.3361	2.17765e+06	Class1	13.3427	1.63131e+06	Class1	13.3361	3.20559e+06	Class1	13.3427	1.62576e+06	Class1	13.3361	3.19755e+06	Class1	13.3394	4.99344e+06	Class1	13.3361	3.31876e+06	Class1	13.3591	1.93583e+06	Class1	13.3427	3.38895e+06	Class1	13.3493	6.34802e+06	Class1	13.3525	7.50051e+06	Class1	13.3525	6.50228e+06	Class1	13.3525	7.60706e+06
Pelargonic acid	215	Class1	13.4448	20597.2							Class1	13.4382	28003.8													Class1	13.4382	27470.8	Class1	13.4349	21103.6	Class1	13.4514	21891.4				Class1	13.4448	24979.9				Class1	13.4481	35037	Class1	13.4481	27177.5
thymine	156	Class1	13.5107	120383							Class1	13.4975	119864	Class1	13.5041	69430.1	Class1	13.4876	56293.2	Class1	13.4975	65412.4	Class1	13.4975	50202.5	Class1	13.5008	107818	Class1	13.5074	214425	Class1	13.5338	129819	Class1	13.5041	189183	Class1	13.5173	145982				Class1	13.5173	129593	Class1	13.5107	74359.1
L-Malic acid	141	Class1	13.6194	28602.1	Class1	13.6293	23926.6				Class1	13.5931	21620.6	Class1	13.626	40758.3	Class1	13.6062	55514.1							Class1	13.6194	41429.9				Class1	13.626	18640.6				Class1	13.6425	30952.2	Class1	13.6392	37063.9	Class1	13.6392	39957.3	Class1	13.738	2658.16
L-Malic acid	117	Class1	13.6359	197106	Class1	13.7413	66067.8	Class1	13.7413	69928.7	Class1	13.6326	156169	Class1	13.6359	153881	Class1	13.7479	113380	Class1	13.6326	137662	Class1	13.7413	115167	Class1	13.738	432232	Class1	13.6326	287253	Class1	13.6458	201861	Class1	13.6293	195379	Class1	13.7512	1.29333e+06	Class1	13.7479	617161	Class1	13.7512	1344239	Class1	13.6392	329451
3-Cyanoalanine	141																																														Class1	13.6458	25744.2
D-erythronolactone 1	101	Class1	13.6952	129980	Class1	13.6853	175526	Class1	13.6787	71670.4				Class1	13.6919	149029	Class1	13.682	158193	Class1	13.6886	169027	Class1	13.682	148761	Class1	13.682	117487	Class1	13.6853	79662.3				Class1	13.6853	49126.7
aspartic acid 1	232	Class1	13.9028	1.62615e+06	Class1	13.8995	1.0425e+06	Class1	13.8929	1.64312e+06	Class1	13.8995	1.46037e+06	Class1	13.8962	1.76512e+06	Class1	13.8929	765161	Class1	13.8995	1.69191e+06	Class1	13.8962	778363	Class1	13.8896	318795				Class1	13.9061	235166							Class1	13.9028	247135				Class1	13.8929	249508
threonine 1	219										Class1	13.9522	134936	Class1	13.9654	84561.2	Class1	13.9555	387352	Class1	13.9588	110289	Class1	13.9555	351535	Class1	13.9456	647330	Class1	13.9621	1.38304e+06	Class1	13.9654	459958	Class1	13.9489	1.34965e+06	Class1	13.9621	580573	Class1	13.9555	427235	Class1	13.9621	619621	Class1	13.9621	390705
threonine 1	97	Class1	13.9621	6239.44													Class1	13.9621	2085.21				Class1	13.9456	5770.9	Class1	13.9522	4906.2	Class1	13.9423	9492.72	Class1	13.9555	3185.63	Class1	13.9654	13467.8	Class1	13.9522	5230.22	Class1	13.9687	6439.15				Class1	13.9522	8386.46
1-Hydroxyanthraquinone 1	281																						Class1	13.9983	18782.2							Class1	14.0247	12422.5	Class1	14.0049	11447
1-Hydroxyanthraquinone 2	281																																											Class1	14.0082	9103.91
2,2-Dimethylsuccinic Acid	143				Class1	14.0675	35621.3							Class1	14.0576	64165.4							Class1	14.0642	49276.4				Class1	14.0642	78153				Class1	14.0576	76687.9
3-hydroxy-L-proline 1	158										Class1	14.0939	40064.9																Class1	14.1136	132183	Class1	14.1169	135013				Class1	14.1103	134033	Class1	14.1103	96301.3	Class1	14.1169	137564	Class1	14.1136	94552.5
Tartronic acid	131	Class1	14.1565	355349	Class1	14.1499	154083	Class1	14.1532	191732	Class1	14.1499	118306	Class1	14.1598	245780	Class1	14.1532	146095	Class1	14.1499	253679	Class1	14.1499	163087	Class1	14.1532	239869	Class1	14.1532	128632	Class1	14.1598	129347				Class1	14.1565	330036	Class1	14.1532	420715	Class1	14.1598	319020	Class1	14.1565	404109
malonic acid 2	221	Class1	14.3014	31663.3										Class1	14.3014	52531.1				Class1	14.308	45048.6				Class1	14.2981	38722.6	Class1	14.308	43877.5	Class1	14.3113	46900.8	Class1	14.3113	41097.2	Class1	14.3047	46651.4				Class1	14.308	36537.9
3,6-Anhydro-D-galactose 2	77							Class1	14.3179	35182.6	Class1	14.3146	38769																												Class1	14.3179	32582.4				Class1	14.3179	29027
2-methylfumarate	97	Class1	14.3838	20387.8				Class1	14.3772	25939.2	Class1	14.3838	49198.8	Class1	14.3772	56037.3	Class1	14.3805	53682.6	Class1	14.3805	39501.1	Class1	14.3739	47771.6				Class1	14.3772	53872.7	Class1	14.3871	33588.8	Class1	14.3871	67682.6	Class1	14.3838	43013.1	Class1	14.3871	52140.1	Class1	14.3805	51279.1	Class1	14.3772	51710.2
Glutaric Acid	75	Class1	14.5057	140408										Class1	14.4991	117614										Class1	14.5057	402150	Class1	14.5024	248384	Class1	14.5156	364828	Class1	14.5024	454712	Class1	14.509	386546	Class1	14.509	229394	Class1	14.5057	395692	Class1	14.5123	268712
gly-pro	373	Class1	14.5551	185932										Class1	14.5584	168059				Class1	14.5584	178325	Class1	14.5518	66653	Class1	14.5518	101292	Class1	14.5617	103592	Class1	14.5683	131327	Class1	14.5617	197842										Class1	14.5584	64190.5
Diglycerol 1	219	Class1	14.6309	178306	Class1	14.6375	237458	Class1	14.6177	135618	Class1	14.6079	236348	Class1	14.6276	236010	Class1	14.6276	101655	Class1	14.6309	246066	Class1	14.6309	101565	Class1	14.6342	2.16004e+06	Class1	14.6375	2.03377e+06	Class1	14.6474	5.28293e+06	Class1	14.6441	4.78553e+06	Class1	14.6375	2.22905e+06	Class1	14.6342	1.66526e+06	Class1	14.6408	2.19005e+06	Class1	14.6342	1.67273e+06
tryptophan 2	174				Class1	14.8615	218115	Class1	14.8648	85793.9	Class1	14.8648	119192	Class1	14.8648	143347	Class1	14.8583	30669.6	Class1	14.8615	140094	Class1	14.855	26856	Class1	14.8648	71156.7	Class1	14.8583	64410.7	Class1	14.8615	36178.4	Class1	14.8583	88763.3	Class1	14.8681	68017.3	Class1	14.8648	62168.5	Class1	14.8747	68937.4	Class1	14.8648	66281
aspartic acid 2	160	Class1	14.9637	366968	Class1	14.967	800057	Class1	14.9604	551515	Class1	14.9637	586555	Class1	14.9637	677978	Class1	14.9637	1.01308e+06	Class1	14.9604	790758	Class1	14.967	997690	Class1	14.967	754328	Class1	14.967	1.07466e+06	Class1	14.9736	298836	Class1	14.9703	1.04996e+06	Class1	14.967	640048	Class1	14.9637	529386	Class1	14.967	629089	Class1	14.9703	553506
beta-Alanine 2	248	Class1	15.0592	127858	Class1	15.0592	193782	Class1	15.0625	95412				Class1	15.0658	187121	Class1	15.0658	399285	Class1	15.0592	208863	Class1	15.0559	400145	Class1	15.0559	111531	Class1	15.0559	560619	Class1	15.0691	83236	Class1	15.0592	350533	Class1	15.0592	84871.8				Class1	15.0658	94613.5	Class1	15.0724	62464
4-hydroxybutyrate	202	Class1	15.079	76594.7	Class1	15.0724	39874.9	Class1	15.079	28638	Class1	15.0856	36931.2	Class1	15.0823	43948.8				Class1	15.0889	38144.3				Class1	15.0922	29630.6				Class1	15.0922	25385	Class1	15.0625	17691.8	Class1	15.0988	13952.5	Class1	15.0823	17718	Class1	15.0856	23364.3	Class1	15.0823	13082
5-Methoxytryptamine 2	174																Class1	15.1317	86335.4							Class1	15.135	71985.5				Class1	15.1284	96543.8				Class1	15.1218	99560.9	Class1	15.1284	108809	Class1	15.1284	101120	Class1	15.1317	113923
Nonanoic acid methyl ester	156	Class1	15.2404	33027.7	Class1	15.2437	49702	Class1	15.2372	83426.2	Class1	15.2437	107129	Class1	15.247	51060.6	Class1	15.2339	31351.3	Class1	15.2437	48626.3	Class1	15.2404	54763.7
tryptophan 2	218	Class1	15.2965	122225	Class1	15.2899	118018	Class1	15.2965	34944.5	Class1	15.2866	100970	Class1	15.2899	93924.6	Class1	15.2899	59822				Class1	15.2833	50002.7	Class1	15.2899	67509.8	Class1	15.2932	89833.7	Class1	15.2965	236050	Class1	15.2833	190414	Class1	15.2965	41342.7	Class1	15.2899	51494.1
Dodecanol	243	Class1	15.3591	516665	Class1	15.3656	387368	Class1	15.3591	351731	Class1	15.3591	322139	Class1	15.3591	393201	Class1	15.3525	449800	Class1	15.3525	443718	Class1	15.3624	536423	Class1	15.3558	480617	Class1	15.3656	491711	Class1	15.3624	441315	Class1	15.3624	537166	Class1	15.3591	387029	Class1	15.3656	397218	Class1	15.3591	414478	Class1	15.3656	382136
2,4-diaminobutyric acid 3	114																												Class1	15.4151	46795.1	Class1	15.425	67001.5
guanosine-5'-monophosphate	169				Class1	15.5073	30643.1							Class1	15.5172	36246.4	Class1	15.504	31931.3	Class1	15.5238	31334.2	Class1	15.5139	24178.6	Class1	15.5106	34591.1	Class1	15.504	31941.6	Class1	15.5403	29624.5	Class1	15.5073	18554.2	Class1	15.504	33511.3				Class1	15.504	43114.5	Class1	15.5205	40089.9
L-homoserine 1	218	Class1	15.6161	503982	Class1	15.6128	511759	Class1	15.6095	377519	Class1	15.6062	376373	Class1	15.6193	912871	Class1	15.6095	694454	Class1	15.6161	924564	Class1	15.6062	645443	Class1	15.6128	7.36085e+06	Class1	15.6128	5.67846e+06	Class1	15.6391	4.01362e+07	Class1	15.6193	1.30359e+07	Class1	15.6095	4.29049e+06	Class1	15.6095	3.9091e+06	Class1	15.6128	4.36405e+06	Class1	15.6062	3.95238e+06
carbamoyl-aspartic acid 1	160	Class1	15.6424	1285422	Class1	15.6424	782517	Class1	15.6325	755840	Class1	15.6358	792433	Class1	15.6424	1.12552e+06	Class1	15.6259	405688	Class1	15.6226	1.18123e+06	Class1	15.6161	402509	Class1	15.6226	119492										Class1	15.6226	73917.3	Class1	15.6259	128338
5-Methoxyindole-3-acetic acid	350	Class1	15.6819	112470	Class1	15.6885	120502	Class1	15.6787	143128	Class1	15.6819	123341	Class1	15.6819	120407	Class1	15.6787	79432	Class1	15.6819	117335	Class1	15.6819	94338	Class1	15.6819	63330				Class1	15.6951	76593	Class1	15.6819	76475				Class1	15.6885	69200.1	Class1	15.6819	52072
asparagine 4	141										Class1	15.7775	12925.4				Class1	15.7808	109672				Class1	15.7808	111263							Class1	15.7874	33521.8	Class1	15.7775	71735.7
N-alpha-Acetyl-L-ornithine 3	174	Class1	15.8467	128448	Class1	15.8467	141036	Class1	15.8401	131238	Class1	15.8368	151561	Class1	15.8533	148761	Class1	15.8434	174282	Class1	15.8434	151890	Class1	15.85	172136	Class1	15.8401	163131	Class1	15.8434	236084	Class1	15.8533	142966	Class1	15.85	206628	Class1	15.8434	158532	Class1	15.8434	171105	Class1	15.8434	134522	Class1	15.8467	157856
thymine	255	Class1	16.0345	424468	Class1	16.0345	303245	Class1	16.0312	324741	Class1	16.0345	361631	Class1	16.0378	492364	Class1	16.0279	506933	Class1	16.0411	447191	Class1	16.0312	546119	Class1	16.0246	545478	Class1	16.0345	621516	Class1	16.0477	547559	Class1	16.0345	705916	Class1	16.0279	534484	Class1	16.0312	602513	Class1	16.0312	628795	Class1	16.0345	602558
Dihydroxyacetone	163	Class1	16.0839	107688	Class1	16.0707	116787				Class1	16.0806	14242.9	Class1	16.0806	134194	Class1	16.0773	10711.7	Class1	16.074	136601				Class1	16.0773	13906.5	Class1	16.0806	28356.5	Class1	16.0938	61128	Class1	16.0806	105329	Class1	16.0806	25504.4	Class1	16.0839	206959	Class1	16.0806	20105.4	Class1	16.0839	210479
iminodiacetic acid	232				Class1	16.1136	104269	Class1	16.1234	55944.9	Class1	16.1169	56171.8	Class1	16.1169	74539.1	Class1	16.1234	118512	Class1	16.1136	78035.9	Class1	16.13	135757	Class1	15.9653	76929.4	Class1	16.13	105950							Class1	15.9554	80751.9				Class1	15.9653	78922.1
Citramalic acid	247	Class1	16.163	185951	Class1	16.1696	35410.7	Class1	16.1498	45560.9				Class1	16.1729	70693.9	Class1	16.1597	79669				Class1	16.163	75828	Class1	16.1564	133109	Class1	16.1597	205969	Class1	16.1597	145477				Class1	16.1597	208707	Class1	16.1531	143213	Class1	16.1531	233452	Class1	16.1597	173346
3-hydroxy-L-proline 1	158				Class1	16.2289	371997				Class1	16.2256	352588	Class1	16.2486	463450	Class1	16.2289	353815	Class1	16.2322	484704	Class1	16.2289	336452				Class1	16.2322	1.10748e+06							Class1	16.2322	1.22328e+06	Class1	16.2256	775833	Class1	16.2289	1.23464e+06	Class1	16.2355	789352
glutamine 3	155	Class1	16.2322	405975	Class1	16.219	342416	Class1	16.2256	451946	Class1	16.2091	485378	Class1	16.2256	579365	Class1	16.2124	659978	Class1	16.2223	581094	Class1	16.2025	696372	Class1	16.2124	647973	Class1	16.219	896144	Class1	16.2355	354984	Class1	16.2256	681739	Class1	16.2124	369406	Class1	16.2091	462600	Class1	16.2091	369567	Class1	16.2223	478302
Dihydroxyacetone	89	Class1	16.3574	1.02692e+06	Class1	16.3508	990908	Class1	16.3475	375188	Class1	16.3508	466958	Class1	16.364	1.26852e+06	Class1	16.3475	388187	Class1	16.3607	1.18917e+06	Class1	16.3442	406483	Class1	16.3541	204774	Class1	16.3541	270320	Class1	16.3804	401690	Class1	16.3673	713420	Class1	16.3541	283953	Class1	16.3508	1.29931e+06	Class1	16.3508	269478	Class1	16.3771	1.28171e+06
nicotinamide	78	Class1	16.4661	38981.3				Class1	16.4364	23647.3	Class1	16.4364	27870.4	Class1	16.4628	29197.3							Class1	16.4496	33961.4	Class1	16.4661	26544.4	Class1	16.4364	19988.8							Class1	16.4397	33904.2				Class1	16.4496	37756.4	Class1	16.4496	4865.64
asparagine 4	171
Dodecanol	243
L-Malic acid	73	Class1	16.6901	238237541	Class1	16.6803	184272944																			Class1	16.677	227728964				Class1	16.8088	114271519	Class1	16.6803	298346998	Class1	16.6539	130036003				Class1	16.6572	131280236
L-Malic acid	245	Class1	16.7132	4.1297e+07	Class1	16.6934	2.41606e+07	Class1	16.644	4.85829e+06	Class1	16.6671	1.16405e+07	Class1	16.7132	41015870	Class1	16.6671	1.18519e+07	Class1	16.7132	3.89805e+07	Class1	16.6638	1.1765e+07	Class1	16.7066	3.81094e+07	Class1	16.6901	2.38533e+07	Class1	16.8318	305043912	Class1	16.7363	7.04659e+07	Class1	16.6737	1.40856e+07	Class1	16.6803	2.26793e+07	Class1	16.6737	14383148	Class1	16.6901	22584308
Ethanolamine	84	Class1	16.9768	163642	Class1	16.9801	392432	Class1	16.9537	445915	Class1	16.9669	373299	Class1	16.9834	261895	Class1	16.9669	415715	Class1	16.9834	270256	Class1	16.9669	417971	Class1	16.9867	445631	Class1	16.9735	304669	Class1	17.0526	151037	Class1	16.9999	209597	Class1	16.9801	693003	Class1	16.9801	419964	Class1	16.9966	744367	Class1	16.9834	452071
asparagine 4	243	Class1	17.0361	106502	Class1	17.0361	70999.4	Class1	16.9966	83742.7	Class1	17.0262	65596.7	Class1	17.0394	180442	Class1	17.0196	113982	Class1	17.0361	149364	Class1	17.0196	119908	Class1	17.0328	107539	Class1	17.0262	136119				Class1	17.046	388292	Class1	16.9966	80113							Class1	17.0229	71122.3
Threitol	73	Class1	17.1251	1.04203e+06	Class1	17.1251	1.11228e+06	Class1	17.1185	1.15981e+06	Class1	17.1316	1.43952e+06	Class1	17.1185	1.77193e+06	Class1	17.1251	1.27456e+06	Class1	17.1349	1.68733e+06	Class1	17.1251	1.25007e+06	Class1	17.1251	1.34567e+06	Class1	17.1251	1.93631e+06	Class1	17.1448	1.15309e+06	Class1	17.1382	1.25574e+06	Class1	17.1251	2.77687e+06	Class1	17.1218	1.8848e+06	Class1	17.1251	2.79901e+06	Class1	17.1218	1.9747e+06
putrescine 2	174																Class1	17.2634	54587.1																			Class1	17.2667	52045.6							Class1	17.2634	33293.3
Itaconic acid	169							Class1	17.3524	323528	Class1	17.359	347832																Class1	17.3689	75340.2													Class1	17.3689	44240.3
aspartic acid 1	232	Class1	17.4974	1.02377e+07																						Class1	17.4941	1.34222e+07	Class1	17.5171	3.30977e+07	Class1	17.5072	7.78191e+06	Class1	17.5105	1.63909e+07	Class1	17.4875	9.248e+06	Class1	17.4908	8.76467e+06	Class1	17.4875	9.00497e+06	Class1	17.4875	8.45495e+06
oxoproline	244	Class1	17.504	1.03266e+06	Class1	17.5303	1.53875e+06	Class1	17.471	2.66462e+06	Class1	17.5138	2.9825e+06	Class1	17.527	1.07191e+06	Class1	17.5237	1.35093e+06	Class1	17.5204	1.05013e+06	Class1	17.4941	1.38939e+06	Class1	17.5105	357175	Class1	17.4941	761781	Class1	17.5435	190467	Class1	17.5303	508661	Class1	17.5072	414088	Class1	17.5105	762174	Class1	17.504	461463	Class1	17.5171	842231
oxoproline	281				Class1	17.5138	0													Class1	17.5369	11407	Class1	17.4842	9532.21										Class1	17.5435	2992.73							Class1	17.5171	7120
oxoproline	305
trans-4-hydroxy-L-proline 2	230	Class1	17.639	94483.2	Class1	17.6325	52154				Class1	17.6357	40067.4	Class1	17.6489	91098.8	Class1	17.6325	64350.2	Class1	17.6456	89710.5				Class1	17.6357	174057	Class1	17.6489	211033	Class1	17.6456	103601	Class1	17.6456	147252	Class1	17.6259	114219				Class1	17.6292	99844.6	Class1	17.6292	64038.7
ornithine 1	215	Class1	17.7148	6995.45							Class1	17.7412	96981.4							Class1	17.7412	205153							Class1	17.7642	168978	Class1	17.7609	78516.2	Class1	17.7642	107383				Class1	17.7412	110180
4-aminobutyric acid 1	174	Class1	17.7609	21313535	Class1	17.7642	3.09009e+07	Class1	17.7445	1.50703e+07	Class1	17.7642	3.28771e+07	Class1	17.7741	4.25107e+07	Class1	17.7511	1.56773e+07	Class1	17.7741	4.21445e+07	Class1	17.7478	1.58997e+07	Class1	17.7544	1.77957e+07	Class1	17.7774	5.06745e+07	Class1	17.7741	1.73104e+07	Class1	17.7774	4.4439e+07	Class1	17.7478	1.67591e+07	Class1	17.7544	2.04782e+07	Class1	17.7511	1.70222e+07	Class1	17.7544	2.01607e+07
4-aminobutyric acid 1	84				Class1	17.7741	770013	Class1	17.7609	136065	Class1	17.7774	644733																Class1	17.7906	829067	Class1	17.7873	365210										Class1	17.728	116631
glycocyamine 1	314	Class1	17.8071	123223	Class1	17.8071	677501	Class1	17.7972	385493	Class1	17.8038	369490	Class1	17.8005	246303	Class1	17.8071	977999	Class1	17.8038	250942	Class1	17.8038	991390	Class1	17.8038	239560	Class1	17.8005	539487				Class1	17.8038	1.81752e+06	Class1	17.8071	112545	Class1	17.8071	68664	Class1	17.8071	117316	Class1	17.8005	57322
mucic acid	447	Class1	17.896	91688.9										Class1	17.8894	77241.7				Class1	17.8894	86325.7										Class1	17.8861	71029.9	Class1	17.8927	85705.1
pyrogallol	239	Class1	17.9652	72526				Class1	17.9652	59010	Class1	17.9685	69615	Class1	17.9718	84440.5				Class1	17.9718	87256.8	Class1	17.9553	104120	Class1	17.9652	95290	Class1	17.9817	121382	Class1	17.9817	111823	Class1	17.9652	114271	Class1	17.9652	125592	Class1	17.9586	115708	Class1	17.9685	145501	Class1	17.9487	132254
Threonic acid	73	Class1	18.0443	6.22175e+06	Class1	18.041	1.00947e+07	Class1	18.0377	4.37896e+06	Class1	18.0377	9.67807e+06	Class1	18.0476	1.05605e+07	Class1	18.041	3.96306e+06	Class1	18.0476	1.06122e+07	Class1	18.0377	3.91913e+06	Class1	18.0443	7.6134e+06	Class1	18.0443	1.04055e+07	Class1	18.0509	9.46164e+06	Class1	18.0443	8.79602e+06	Class1	18.041	1.78604e+07	Class1	18.0509	1.69005e+07	Class1	18.0476	1.79222e+07	Class1	18.0443	1.70752e+07
Threonic acid	244	Class1	18.0805	14680.5							Class1	18.0509	21864.9													Class1	18.0311	5928.65				Class1	18.0443	0				Class1	18.0509	19783.2	Class1	18.041	5866.63	Class1	18.0344	3625.84	Class1	18.0608	0
Benzyl thiocyanate	91																									Class1	18.209	250641	Class1	18.2321	91924.4	Class1	18.2288	60610.2	Class1	18.2255	189981	Class1	18.2123	132815	Class1	18.209	82056.8	Class1	18.209	146929
3-(1-Pyrazolyl)-L-alanine	81	Class1	18.2486	3.33236e+06	Class1	18.2255	185746	Class1	18.209	171022	Class1	18.2222	96274	Class1	18.2387	1.55569e+06	Class1	18.2222	207941	Class1	18.242	1557676	Class1	18.2189	192084
aspartic acid 1	142																Class1	18.265	43549							Class1	18.2519	147277										Class1	18.2519	57525.9
Acetol 2	219	Class1	18.2881	48872.9	Class1	18.2815	201652	Class1	18.2782	117448	Class1	18.2749	150381	Class1	18.2881	170439	Class1	18.2815	187428				Class1	18.2749	210902	Class1	18.2782	131678	Class1	18.2782	157464	Class1	18.2782	221436				Class1	18.2782	189339	Class1	18.2749	171328	Class1	18.2716	216801	Class1	18.2815	181943
putrescine 2	174																																					Class1	18.4331	37112.9
Galactonic acid	73	Class1	18.499	7.045e+06	Class1	18.499	2.05108e+07	Class1	18.499	1.05762e+07	Class1	18.5023	13800320	Class1	18.5056	1.6582e+07	Class1	18.5023	1.18452e+07	Class1	18.5056	1.65633e+07	Class1	18.5023	1.19614e+07	Class1	18.499	3.38801e+06	Class1	18.499	3.69812e+06	Class1	18.5056	3.63518e+06	Class1	18.4957	3.40075e+06	Class1	18.499	3.38748e+06	Class1	18.4957	4.79712e+06	Class1	18.5023	3.39922e+06	Class1	18.499	4.73393e+06
creatine	57	Class1	18.7296	344798	Class1	18.723	66782.1	Class1	18.7164	77018.5	Class1	18.6967	79140.5	Class1	18.723	114711	Class1	18.723	105859	Class1	18.7263	127875	Class1	18.7065	90478.6				Class1	18.7197	431121	Class1	18.7296	576544	Class1	18.7131	109650	Class1	18.7131	102418	Class1	18.7065	82603.2	Class1	18.7164	102902	Class1	18.7098	94792.5
Threonic acid	220							Class1	18.779	156686	Class1	18.7856	174796																												Class1	18.7955	101362				Class1	18.7856	127622
alpha-ketoglutaric acid	75	Class1	18.9701	4.41246e+06	Class1	18.9569	1.50115e+06	Class1	18.9569	610311	Class1	18.9537	967016	Class1	18.9569	2.96029e+06	Class1	18.9471	632516	Class1	18.9635	2.65496e+06	Class1	18.9438	563096	Class1	18.9438	1.11384e+06	Class1	18.9504	1.06817e+06	Class1	18.9537	1.2225e+06	Class1	18.9471	1.91915e+06	Class1	18.9504	775009	Class1	18.9471	713484	Class1	18.9471	732450	Class1	18.9602	664534
Glucose-1-phosphate	217	Class1	19.0195	176703													Class1	19.0228	145138	Class1	19.0294	83141.7	Class1	19.0261	104958	Class1	19.0163	234352	Class1	19.0261	223644	Class1	19.0261	103650										Class1	19.0163	184454
Threitol	73	Class1	19.0854	2.61756e+06	Class1	19.0854	3.39637e+06	Class1	19.0723	6.02666e+06	Class1	19.0854	9.50906e+06	Class1	19.0854	4.15975e+06	Class1	19.0821	2.80458e+06	Class1	19.0887	4.00015e+06	Class1	19.0854	2.65827e+06	Class1	19.0789	1.70637e+06	Class1	19.0854	1.93291e+06	Class1	19.0756	1.7399e+06	Class1	19.0887	1.59638e+06	Class1	19.092	1.96096e+06	Class1	19.0821	1.99496e+06	Class1	19.0821	2.20593e+06	Class1	19.0854	2.11709e+06
Glucose-1-phosphate	217	Class1	19.2798	149915	Class1	19.2798	130417	Class1	19.2667	76287.8	Class1	19.2798	53563.7	Class1	19.2732	144192	Class1	19.2831	202441				Class1	19.2864	205837	Class1	19.2897	361969	Class1	19.2897	356936	Class1	19.2864	147963	Class1	19.293	266353	Class1	19.2831	436936	Class1	19.2831	322243	Class1	19.2864	447445	Class1	19.2897	340704
tartaric acid	117	Class1	19.5368	103876	Class1	19.5368	208898	Class1	19.5269	113677	Class1	19.5335	187950	Class1	19.5368	245290				Class1	19.5368	235757				Class1	19.5401	115223	Class1	19.5302	175648	Class1	19.5302	157628				Class1	19.5302	366299	Class1	19.5368	271554	Class1	19.5335	417734	Class1	19.5269	277333
1,2,4-Benzenetriol	342	Class1	19.5961	245873	Class1	19.5862	172524	Class1	19.5862	197794	Class1	19.5862	190367	Class1	19.5862	210347	Class1	19.5895	216674	Class1	19.5994	250769	Class1	19.5862	278623	Class1	19.583	290831	Class1	19.583	301394	Class1	19.5961	301540	Class1	19.5895	324811	Class1	19.5895	245256	Class1	19.583	232147	Class1	19.5895	269870	Class1	19.5862	235699
pyrogallol	208																																		Class1	19.606	5284.25
N-Acetyl-L-glutamic acid 1	163	Class1	19.6258	45945.7										Class1	19.6225	22913.3	Class1	19.6423	67832				Class1	19.6357	82757	Class1	19.6258	46896.5							Class1	19.6423	3684.18				Class1	19.6291	20150.8	Class1	19.6192	56530.9	Class1	19.639	20134.3
Hydantoin, 5-(4-hydroxybutyl)- 2	331	Class1	19.662	147801	Class1	19.6554	184350	Class1	19.6554	323564	Class1	19.662	374621	Class1	19.6521	140072	Class1	19.6653	209232	Class1	19.6521	160843	Class1	19.6489	214870	Class1	19.6456	156363	Class1	19.6489	173779				Class1	19.662	149367	Class1	19.662	169197	Class1	19.6554	253263	Class1	19.6587	212571	Class1	19.6521	259803
isocitric acid 1	73				Class1	19.8169	513205	Class1	19.8136	633247	Class1	19.8169	591872	Class1	19.8202	379302				Class1	19.8136	372869				Class1	19.8169	246756	Class1	19.8202	559351				Class1	19.8169	289267	Class1	19.8268	346245
4-Hydroxyquinazoline	217							Class1	19.8795	138911	Class1	19.8927	189884				Class1	19.8828	127361	Class1	19.8861	140067										Class1	19.8828	226108	Class1	19.8762	158613	Class1	19.8861	163814	Class1	19.8762	162170	Class1	19.8795	147025	Class1	19.8828	181836
Allantoic acid 1	146				Class1	19.9058	161982										Class1	19.896	145234										Class1	19.9091	74368.6				Class1	19.9124	278737
cyclohexane-1,2-diol	129																									Class1	19.9223	146364				Class1	19.9289	134639				Class1	19.9322	112369				Class1	19.9223	106432
ornithine	142	Class1	19.9981	413103	Class1	20.0014	94624.4	Class1	20.0047	156959	Class1	19.9981	184885	Class1	19.9981	296401	Class1	19.9981	1.25795e+06	Class1	20.0047	255886	Class1	19.9981	1.21169e+06				Class1	20.0014	342116	Class1	20.0014	191223	Class1	20.0047	654573
glutamic acid	246	Class1	20.153	9.41715e+06	Class1	20.153	1.07789e+07	Class1	20.1497	8.85099e+06	Class1	20.1497	8.18086e+06	Class1	20.1562	1.25452e+07	Class1	20.1595	1.35788e+07	Class1	20.1595	1.25065e+07	Class1	20.1595	1.40112e+07	Class1	20.1497	1.0967e+07	Class1	20.153	1.01595e+07	Class1	20.1562	7.45339e+06	Class1	20.1628	1.5007e+07	Class1	20.1562	1.15469e+07	Class1	20.1497	8.62682e+06	Class1	20.153	1.08785e+07	Class1	20.1497	8.0929e+06
glutamic acid	72	Class1	20.1661	589406	Class1	20.1398	489302							Class1	20.1727	689683	Class1	20.1365	648224	Class1	20.1464	565629				Class1	20.1562	476483				Class1	20.1332	166915	Class1	20.153	694290	Class1	20.1431	582300							Class1	20.1431	405577
phenylalanine 1	91	Class1	20.2551	514333	Class1	20.2518	295273	Class1	20.2452	400934	Class1	20.2584	487142	Class1	20.2551	656622	Class1	20.2584	604286	Class1	20.2551	623985	Class1	20.2584	607694	Class1	20.2551	1.34932e+06	Class1	20.2551	774967	Class1	20.2584	550517	Class1	20.2584	1.35589e+06	Class1	20.2485	495396	Class1	20.2452	344493	Class1	20.2518	471591	Class1	20.2485	363988
serine 1	204
beta-hydroxypyruvate	262	Class1	20.3243	1.7016e+06	Class1	20.3342	1.92846e+06	Class1	20.3342	315165	Class1	20.3342	1.00134e+06	Class1	20.3309	1.65139e+06	Class1	20.3309	792196	Class1	20.3375	1.68911e+06	Class1	20.3342	816946	Class1	20.3309	1.20714e+06	Class1	20.3342	849896	Class1	20.3375	1.83743e+06	Class1	20.3408	2.1154e+06	Class1	20.3375	418133	Class1	20.321	601374	Class1	20.3309	420163	Class1	20.3144	574519
Guanidinosuccinic acid 1	328	Class1	20.3605	99061.6																															Class1	20.3737	315509
glucuronic acid 3	333	Class1	20.4923	122261	Class1	20.4956	449914	Class1	20.4956	415839	Class1	20.4989	354246	Class1	20.4956	132395	Class1	20.5055	258066	Class1	20.4923	127986	Class1	20.5088	252916				Class1	20.5055	83102.9				Class1	20.5055	90784.6	Class1	20.4956	106502	Class1	20.5022	261685	Class1	20.5055	106867	Class1	20.4989	241161
Cysteinylglycine 3	257										Class1	20.6933	87567.8													Class1	20.6867	62620.6	Class1	20.6933	74132.1	Class1	20.6933	78915	Class1	20.69	61783.5	Class1	20.6933	80353.5				Class1	20.69	107359	Class1	20.69	81340.5
Saccharic acid	333				Class1	20.8449	168176	Class1	20.8481	216619	Class1	20.8449	252209																												Class1	20.8449	134759
maleic acid	245	Class1	20.8613	247371	Class1	20.8613	117635	Class1	20.8613	130103	Class1	20.8613	213053	Class1	20.8547	143411	Class1	20.8646	168538				Class1	20.8646	176659	Class1	20.8646	217166	Class1	20.8613	145094	Class1	20.8547	147436	Class1	20.8547	239710	Class1	20.858	153542	Class1	20.858	137335	Class1	20.858	170934	Class1	20.858	116450
trans,trans-Muconic acid	271				Class1	20.9898	93566.8	Class1	20.9898	62568.3	Class1	20.9832	87642				Class1	20.9898	100012	Class1	20.9832	15424.2	Class1	20.9997	100164
ribose	160	Class1	21.0491	157741	Class1	21.2238	135232	Class1	21.0458	126383	Class1	21.0425	153642	Class1	21.0392	31960.9	Class1	21.2238	138662	Class1	21.0458	48479.6	Class1	21.2205	137063	Class1	21.0392	86745.3	Class1	21.0491	76978.4	Class1	21.2172	159545	Class1	21.2238	94184.4	Class1	21.0425	167865	Class1	21.0392	159829	Class1	21.2139	192410	Class1	21.0228	164084
4-oxo-1H-quinoline-2-carboxylic acid	244	Class1	21.1282	32759.5	Class1	21.1249	193531	Class1	21.1216	125087	Class1	21.1183	181791	Class1	21.1216	334708				Class1	21.1249	360801	Class1	21.1315	83117.2	Class1	21.1282	28650.6	Class1	21.1282	41840.2				Class1	21.1282	72261.6				Class1	21.1183	89445.8	Class1	21.1282	59656.2	Class1	21.1348	84540.1
Hydantoin, 5-(4-hydroxybutyl)- 2	73
Gallic acid	281	Class1	21.3193	119575										Class1	21.3358	99820.7				Class1	21.3325	95950.7				Class1	21.3325	43544.5	Class1	21.3226	61844	Class1	21.3226	233857	Class1	21.3193	53254.9	Class1	21.3226	70217.7	Class1	21.3127	90452.5	Class1	21.3358	88286.8	Class1	21.3391	70221.6
Galactinol 3	245
Maleamate 1	244				Class1	21.3687	413141	Class1	21.3588	233455				Class1	21.3753	716216	Class1	21.3654	150822	Class1	21.3786	714740	Class1	21.3687	157347																Class1	21.3687	136219				Class1	21.372	106763
asparagine 1	231	Class1	21.4148	163014	Class1	21.4116	82434.3	Class1	21.405	85394.9				Class1	21.4148	257679	Class1	21.4083	169264	Class1	21.4181	252242	Class1	21.4116	158858	Class1	21.4083	142331	Class1	21.4116	181956	Class1	21.4116	68385.8	Class1	21.4148	781488	Class1	21.405	125205	Class1	21.4083	89782.9	Class1	21.405	90088.2	Class1	21.405	66918.9
asparagine 1	90																																		Class1	21.4313	8496.98
Guanidinosuccinic acid 1	245	Class1	21.4774	129733																						Class1	21.4709	67872.3				Class1	21.4676	43192.8				Class1	21.4676	49373.3	Class1	21.461	60994.6				Class1	21.4709	57721.7
glycerol	173				Class1	21.5796	31066.7																			Class1	21.573	2868.4				Class1	21.5697	57022.7	Class1	21.573	39903	Class1	21.5763	122647	Class1	21.573	71227.2	Class1	21.5763	107301	Class1	21.5829	91104.7
Lyxose 2	160	Class1	21.6191	204043	Class1	21.6125	97273.3	Class1	21.6158	112948	Class1	21.6191	189923	Class1	21.6191	138623	Class1	21.6191	115556	Class1	21.629	163606	Class1	21.6158	120386				Class1	21.6059	92501	Class1	21.6257	62983.2	Class1	21.6158	43060.3	Class1	21.6191	58588.6	Class1	21.6191	60419.3	Class1	21.6158	72234.2
Glutaric Acid	230																																		Class1	21.6323	16590.2
O-methylthreonine 1	159				Class1	21.6982	221495	Class1	21.7114	70354	Class1	21.7114	129711	Class1	21.7081	97198.6				Class1	21.7048	104731							Class1	21.7015	52081.3				Class1	21.7147	99519.7
Gluconic lactone 3	333							Class1	21.7608	64258.5	Class1	21.7641	85993.6																Class1	21.7674	55228.3
Gluconic lactone 2	73	Class1	21.8366	732190	Class1	21.8399	328655	Class1	21.8366	867851	Class1	21.8465	1.00692e+06				Class1	21.8366	704846	Class1	21.8399	186600	Class1	21.8366	698483	Class1	21.8366	430649							Class1	22.031	508870	Class1	21.8432	524796				Class1	21.8366	402119	Class1	21.8399	290254
lauric acid	257
D-erythro-sphingosine 1	204										Class1	22.0013	206081							Class1	21.9947	200832
alpha-D-glucosamine 1-phosphate	231	Class1	22.0409	191195	Class1	22.0376	102602	Class1	22.0211	65169.8	Class1	22.0277	74939.4	Class1	22.0376	180662	Class1	22.0376	49939.8	Class1	22.0409	164791	Class1	22.0409	87352.7	Class1	22.0343	110363	Class1	22.0441	98641.4				Class1	22.0441	197094	Class1	22.0376	89939.6	Class1	22.031	70328.6	Class1	22.0343	94300	Class1	22.0277	90570.9
D-Arabitol	73	Class1	22.1166	3.49127e+06	Class1	22.11	3.32792e+06	Class1	22.11	2.92153e+06	Class1	22.1133	3.40787e+06	Class1	22.1199	6.04458e+06	Class1	22.1133	1.95023e+06	Class1	22.11	6.03045e+06	Class1	22.1166	1.79558e+06	Class1	22.1133	4.84851e+06	Class1	22.1199	2.99904e+06	Class1	22.1133	2.44862e+06	Class1	22.1199	3.17269e+06	Class1	22.1265	5.07171e+06	Class1	22.1133	3.52499e+06	Class1	22.1265	5.1908e+06	Class1	22.11	3.50316e+06
2,6-Diaminopimelic acid 1	272	Class1	22.2155	6.85469e+06	Class1	22.2089	2.11445e+06	Class1	22.2056	2551432	Class1	22.2122	1712692	Class1	22.2122	3990889	Class1	22.2056	1.72503e+06	Class1	22.2089	3993703	Class1	22.2023	1.80517e+06	Class1	22.199	309652				Class1	22.2155	195327	Class1	22.2122	80795				Class1	22.2023	349522				Class1	22.2089	349482
Levoglucosan	204	Class1	22.2451	144061	Class1	22.2385	97407.9	Class1	22.255	132157	Class1	22.2649	167866	Class1	22.2517	123728	Class1	22.2517	130164	Class1	22.2649	132575	Class1	22.2517	166240	Class1	22.2649	5.27826e+06	Class1	22.2616	2.55011e+06	Class1	22.2583	2.50891e+06	Class1	22.2484	4.72021e+06	Class1	22.2616	1.09036e+07	Class1	22.2616	4.70852e+06	Class1	22.2781	1.10074e+07	Class1	22.2484	4.7105e+06
Levoglucosan	103																												Class1	22.3506	134968	Class1	22.3506	92654.8	Class1	22.3506	131916	Class1	22.2847	1.71172e+06							Class1	22.2649	762797
5,6-Dimethylbenzimidazole 1	154	Class1	22.3901	231676	Class1	22.3901	327248	Class1	22.3868	291187	Class1	22.3868	294559	Class1	22.3868	304710	Class1	22.3868	368730	Class1	22.3868	350137	Class1	22.3835	361642	Class1	22.3967	472168	Class1	22.3901	432340	Class1	22.3802	405731	Class1	22.3901	386202	Class1	22.3934	610047	Class1	22.3868	479641	Class1	22.3901	586969	Class1	22.3835	500618
fucose 1	160	Class1	22.6372	350981	Class1	22.6339	226896	Class1	22.6306	224498	Class1	22.6372	382681	Class1	22.6372	278286	Class1	22.6405	321713	Class1	22.6372	270810	Class1	22.6372	356406	Class1	22.6339	151244	Class1	22.6339	101105	Class1	22.6306	123421	Class1	22.6339	101810	Class1	22.4494	51850.8	Class1	22.6273	170687	Class1	22.6372	243882	Class1	22.6306	152461
alpha-Aminoadipic acid	260							Class1	22.6537	181995	Class1	22.6537	203046	Class1	22.6603	279368				Class1	22.6669	311817	Class1	22.6636	135238				Class1	22.657	236665				Class1	22.657	240361
D-Arabitol	73				Class1	22.7262	1.89786e+06	Class1	22.7229	2.54284e+06							Class1	22.8415	3.62595e+06										Class1	22.8547	3.46455e+06										Class1	22.8547	5.15656e+06	Class1	22.858	5.3011e+06	Class1	22.8448	5.20056e+06
D-Arabitol	73	Class1	22.7295	2.06973e+06							Class1	22.713	3.18162e+06	Class1	22.7295	2.54439e+06	Class1	22.7295	1.70833e+06	Class1	22.736	2.64495e+06				Class1	22.7262	3.61027e+06	Class1	22.7295	2.38416e+06	Class1	22.7295	782237	Class1	22.7262	1.42668e+06	Class1	22.7262	5.79464e+06	Class1	22.7295	4.06781e+06	Class1	22.7328	5.81494e+06	Class1	22.7229	4.03617e+06
2'-Hydroxyacetophenone 2	281																									Class1	22.8975	19353.4																Class1	22.8942	24333.2
ribulose-5-phosphate 3	357	Class1	23.0556	291816	Class1	23.0293	1.20388e+06	Class1	23.0359	257441	Class1	23.0425	532201	Class1	23.0359	821807	Class1	23.0392	1.4676e+06	Class1	23.0392	814733	Class1	23.0392	1.45485e+06	Class1	23.0326	343755	Class1	23.0359	161024	Class1	23.0425	268401	Class1	23.0359	362394	Class1	23.0425	486782	Class1	23.0392	510782	Class1	23.0326	505389	Class1	23.026	517321
N-Carbamylglutamate 4	105
lactulose 1	89
1,3-diaminopropane	163							Class1	23.1413	134863				Class1	23.1314	178895							Class1	23.1314	185911							Class1	23.1314	217132				Class1	23.1215	643687							Class1	23.1512	232353
putrescine 2	174	Class1	23.1413	4.57912e+06	Class1	23.1479	2.32196e+06	Class1	23.1479	3.36647e+06	Class1	23.1512	6.08298e+06	Class1	23.1479	1.35685e+06	Class1	23.1545	9.24787e+06	Class1	23.1512	1.34983e+06	Class1	23.1545	9.36934e+06	Class1	23.1413	1.34841e+06	Class1	23.1479	5.69815e+06	Class1	23.1479	2.44826e+06	Class1	23.1479	1.93026e+06	Class1	23.1512	4.33618e+06	Class1	23.1479	2.14779e+06	Class1	23.1512	4.40717e+06	Class1	23.1314	2.21305e+06
gluconic acid 1	72	Class1	23.25	169268	Class1	23.2533	57554.3				Class1	23.2632	372633							Class1	23.2533	299378	Class1	23.2566	417319	Class1	23.2698	117026	Class1	23.2599	361688				Class1	23.2467	140119	Class1	23.2599	254397				Class1	23.2599	432439
Galactonic acid	73	Class1	23.2632	2.16262e+07	Class1	23.2632	2.89481e+07	Class1	23.2599	2.3065e+07	Class1	23.2731	4.19144e+07	Class1	23.2665	2.8734e+07	Class1	23.2665	2.91489e+07	Class1	23.2665	2.87194e+07	Class1	23.2665	2.92113e+07	Class1	23.2599	1.75051e+07	Class1	23.2698	25785958	Class1	23.2632	2.11994e+07	Class1	23.2566	2.34922e+07	Class1	23.2698	3.00041e+07	Class1	23.2665	2.81322e+07	Class1	23.2665	30186577	Class1	23.2599	2.7777e+07
noradrenaline	174	Class1	23.4247	52941.1				Class1	23.4082	42117.8							Class1	23.4148	72614.5				Class1	23.4148	81735													Class1	23.4181	150288	Class1	23.4082	85946.2	Class1	23.4247	116628	Class1	23.4214	73044.9
gluconic acid 1	73	Class1	23.5696	9.1404e+06	Class1	23.5564	1.28278e+07	Class1	23.5597	9.25314e+06	Class1	23.5663	1.31397e+07	Class1	23.5696	1.43774e+07	Class1	23.5663	6.58644e+06	Class1	23.563	1.41431e+07	Class1	23.5663	6.51996e+06	Class1	23.5564	8.12256e+06	Class1	23.563	7.27708e+06	Class1	23.5597	11975059	Class1	23.5564	8.77322e+06	Class1	23.5696	1.25239e+07	Class1	23.5663	1.1801e+07	Class1	23.563	1.27296e+07	Class1	23.5597	1.15434e+07
Myristic Acid	285																																		Class1	23.7146	173182							Class1	23.7311	131833
3,6-Anhydro-D-galactose 2	163	Class1	23.7937	460275				Class1	23.7772	350632	Class1	23.797	714876	Class1	23.7838	314177	Class1	23.7937	284729	Class1	23.7904	325215	Class1	23.7871	273099	Class1	23.797	1.17565e+06	Class1	23.7937	610017	Class1	23.7838	284774	Class1	23.7805	140626	Class1	23.797	991492	Class1	23.7904	412817	Class1	23.7937	1.00944e+06	Class1	23.7904	375014
Galactonic acid	299	Class1	23.8398	551807	Class1	23.8332	210263							Class1	23.8497	455489				Class1	23.8398	446859				Class1	23.8464	531148	Class1	23.8497	400704	Class1	23.8497	360319	Class1	23.8431	769086	Class1	23.853	475767	Class1	23.8464	280078	Class1	23.8497	394766	Class1	23.8464	260164
Galactonic acid	292	Class1	23.853	1.54435e+06	Class1	23.8629	1.82118e+06	Class1	23.8596	1.2851e+06	Class1	23.8662	2.2991e+06	Class1	23.8662	2.01894e+06	Class1	23.8464	1.06336e+06	Class1	23.8662	1.98264e+06	Class1	23.8563	1.06634e+06	Class1	23.8662	1.56345e+06	Class1	23.8695	1.61538e+06	Class1	23.8662	1.97995e+06	Class1	23.8629	2.11945e+06	Class1	23.8695	2.68107e+06	Class1	23.8662	2.53273e+06	Class1	23.876	2.60278e+06	Class1	23.8662	2.49043e+06
tyrosine 1	93	Class1	23.8991	2.18271e+06	Class1	23.8859	1.48604e+06	Class1	23.8826	1.33383e+06	Class1	23.8892	1.80999e+06	Class1	23.8958	2.21256e+06	Class1	23.8892	1.77912e+06	Class1	23.8826	2.14492e+06	Class1	23.8892	1.81875e+06	Class1	23.8925	1.86237e+06	Class1	23.8859	1.89215e+06	Class1	23.8925	2.04604e+06	Class1	23.8958	2.02672e+06	Class1	23.8958	2.03233e+06	Class1	23.8925	1.84242e+06	Class1	23.8991	1.95053e+06	Class1	23.8859	1.79943e+06
glucuronic acid 3	334																																		Class1	23.9617	208531
Glucose-1-phosphate	217	Class1	23.9979	1.44394e+06	Class1	23.9979	1.84038e+06	Class1	23.9914	1.59318e+06	Class1	24.0045	2.29162e+06	Class1	24.0012	2.42388e+06	Class1	24.0012	2.68997e+06	Class1	24.0045	2.34694e+06	Class1	24.0045	2.6458e+06	Class1	24.0144	1.33357e+07	Class1	24.0078	7.63808e+06	Class1	24.0078	6.54872e+06	Class1	24.0078	1.02884e+07	Class1	24.021	2.56452e+07	Class1	24.0144	2.14401e+07	Class1	24.021	27872805	Class1	24.0012	2.32785e+07
mannitol	117							Class1	24.0573	214195				Class1	24.0573	359394				Class1	24.0671	323247	Class1	24.0638	410946				Class1	24.0605	580256
gluconic acid 1	292	Class1	24.1133	224138	Class1	24.1001	304370	Class1	24.1199	275738	Class1	24.278	681011	Class1	24.1166	341684				Class1	24.1199	343577				Class1	24.1166	274082	Class1	24.1264	180344	Class1	24.1133	345697	Class1	24.1264	354083	Class1	24.1199	463493	Class1	24.1166	445830	Class1	24.1166	457401	Class1	24.1199	442203
glutamine 1	156	Class1	24.1561	3.78043e+06	Class1	24.1429	2.54099e+06	Class1	24.1462	2.4087e+06	Class1	24.1528	3.01141e+06	Class1	24.166	5.53844e+06	Class1	24.1561	4.13343e+06	Class1	24.1693	5.52635e+06	Class1	24.1594	4.12463e+06	Class1	24.166	4.01117e+06	Class1	24.1726	6.3449e+06	Class1	24.1528	2.54461e+06	Class1	24.1759	7.90501e+06	Class1	24.166	2.69748e+06	Class1	24.1594	3.07028e+06	Class1	24.166	2.28777e+06	Class1	24.1594	2.50247e+06
glutamine 1	172										Class1	24.1627	10631.4							Class1	24.1857	152524	Class1	24.133	116652	Class1	24.1528	83592										Class1	24.1528	54961.3
allose 2	163	Class1	24.2121	110019				Class1	24.2187	47811.6	Class1	24.222	105056	Class1	24.2154	69366.6				Class1	24.2154	86068	Class1	24.2121	48336.2	Class1	24.2187	280358	Class1	24.222	163941	Class1	24.2187	84296.6				Class1	24.2286	263740	Class1	24.2154	124645	Class1	24.222	264433	Class1	24.2154	119969
Galactonic acid	292	Class1	24.2846	398214	Class1	24.2879	372162	Class1	24.2912	408184	Class1	24.2912	681011	Class1	24.2945	413293	Class1	24.2945	439896	Class1	24.2945	406921	Class1	24.278	421781	Class1	24.2879	293135	Class1	24.2912	287558	Class1	24.2879	259019	Class1	24.2945	174577	Class1	24.2879	457812	Class1	24.2846	379154	Class1	24.2945	477660	Class1	24.2978	388602
Gluconic lactone 2	244	Class1	24.3571	130658	Class1	24.3637	131008	Class1	24.3571	87091.4	Class1	24.3604	208462	Class1	24.3505	178025	Class1	24.3604	149909	Class1	24.3637	151806	Class1	24.367	195734	Class1	24.3703	144253	Class1	24.3571	99532.1	Class1	24.3505	122079	Class1	24.3604	81261.6	Class1	24.3703	175063	Class1	24.3571	113511	Class1	24.367	199119	Class1	24.3703	115806
Quinoline-4-carboxylic acid	128	Class1	24.4329	505230																Class1	24.4362	160456							Class1	24.446	265691	Class1	24.423	611939							Class1	24.4394	73988.5
resveratrol 2	429				Class1	24.4394	134045	Class1	24.4394	74341							Class1	24.4394	155191				Class1	24.4329	156284										Class1	24.4362	191260
N-Acetyl-D-galactosamine 3	204							Class1	24.479	222946	Class1	24.4856	337901				Class1	24.4757	67576.3				Class1	24.4823	82783.3							Class1	24.4856	399587										Class1	24.4823	297424
4-hydroxycinnamic acid	219	Class1	24.5482	314045	Class1	24.5416	213614				Class1	24.5515	214351	Class1	24.5482	315407	Class1	24.5482	260161	Class1	24.5317	302331	Class1	24.5449	232792	Class1	24.5548	849168	Class1	24.5515	556387	Class1	24.5515	611252	Class1	24.5515	535573	Class1	24.5581	715948	Class1	24.5515	729230	Class1	24.5581	788132	Class1	24.5548	799723
4-aminophenol 2	312	Class1	24.5646	92059	Class1	24.5614	222133							Class1	24.5712	148186	Class1	24.5811	233515	Class1	24.5745	158804	Class1	24.5811	262008																Class1	24.5943	136571	Class1	24.5811	113466	Class1	24.5745	109444
sorbose 2	73	Class1	24.6503	6.79794e+06	Class1	24.6503	122839	Class1	24.6635	8.56401e+06	Class1	24.68	10481471	Class1	24.6569	2.81876e+06	Class1	24.6404	2.1516e+06	Class1	24.6536	1.02001e+06	Class1	24.647	2.32374e+06	Class1	24.6536	5.33099e+06	Class1	24.6536	3.06998e+06				Class1	24.6536	1.0896e+06	Class1	24.6734	2.99752e+06							Class1	24.6536	2.15537e+06
gluconic acid 2	333	Class1	24.8842	171912				Class1	24.8842	296268							Class1	24.8744	102173	Class1	24.8809	310172	Class1	24.8744	112394	Class1	24.8842	614388							Class1	24.8809	826369				Class1	24.8809	717459	Class1	24.8842	836895
Glucoheptonic acid 3	128										Class1	24.9106	59605.2	Class1	24.9073	24706.8				Class1	24.8941	0							Class1	24.9238	120181	Class1	24.937	212113	Class1	24.9139	46677	Class1	24.9007	37685.6							Class1	24.8908	9358.55
1-Kestose	217				Class1	24.9139	1.02503e+07	Class1	24.9172	1.52233e+07	Class1	24.9238	1.70852e+07	Class1	24.9007	7.10842e+06	Class1	24.8974	687492	Class1	24.9139	7.02797e+06	Class1	24.8974	687329	Class1	24.8974	2.88999e+06	Class1	24.8941	9.15815e+06	Class1	24.9238	1.92906e+07	Class1	24.9007	3.24295e+06	Class1	24.9139	9.65304e+06	Class1	24.9106	9.47326e+06	Class1	24.9139	1.01873e+07	Class1	24.9172	9.46254e+06
quinic acid	435																									Class1	25.0292	178158	Class1	25.0292	227057													Class1	25.0292	164144
phosphate	299	Class1	25.0556	3.28517e+06										Class1	25.0589	2.4878e+06	Class1	25.0391	1.29431e+06	Class1	25.0655	2.62226e+06	Class1	25.0523	1.6114e+06										Class1	25.0358	208585
1-Kestose	217				Class1	25.1248	5.24146e+06	Class1	25.1281	4.32732e+06	Class1	25.1346	6.14913e+06	Class1	25.1182	2.17882e+06				Class1	25.1281	2.56149e+06				Class1	25.1149	638433	Class1	25.1248	1.81925e+06	Class1	25.1281	9.2069e+06	Class1	25.1149	841908	Class1	25.1215	2.09482e+06	Class1	25.1215	2.44731e+06	Class1	25.1215	2.07869e+06	Class1	25.1215	2.55828e+06
4-Androsten-19-ol-3,17-dione 2	208	Class1	25.1478	144846													Class1	25.1445	104075	Class1	25.1577	124055	Class1	25.1478	94485.7
beta-Mannosylglycerate 1	437				Class1	25.1676	809797	Class1	25.1577	2.80276e+06	Class1	25.1643	3.78848e+06	Class1	25.1379	1.50847e+06				Class1	25.1643	1.58627e+06				Class1	25.1577	660798	Class1	25.161	1.51909e+06	Class1	25.1676	1.4657e+06	Class1	25.1379	711387	Class1	25.161	1.75195e+06	Class1	25.161	1.83103e+06	Class1	25.1643	1.71375e+06	Class1	25.1544	1.84714e+06
shikimic acid	142	Class1	25.2269	350476	Class1	25.2302	178383	Class1	25.2302	220563	Class1	25.2401	128228	Class1	25.2368	138249	Class1	25.2269	477457	Class1	25.2335	148144	Class1	25.2302	485246	Class1	25.2302	221394	Class1	25.2401	361323	Class1	25.2434	400674	Class1	25.2401	437828	Class1	25.2368	289780	Class1	25.2335	128821	Class1	25.2401	345059	Class1	25.2335	140212
Neohesperidin	191	Class1	25.3257	410667										Class1	25.3686	1.65904e+06	Class1	25.362	2.2654e+06				Class1	25.3587	2.27675e+06
2,6-Diaminopimelic acid 2	72							Class1	25.3488	3.07091e+06	Class1	25.4015	5.60354e+06	Class1	25.3916	8.40306e+06																						Class1	25.3488	3.78735e+06				Class1	25.3686	7.05985e+06	Class1	25.3159	1405333
Neohesperidin	73
citric acid	147				Class1	25.4048	311198878	Class1	25.4509	362158580	Class1	25.4114	439079985	Class1	25.4048	341475663													Class1	25.4476	355504276				Class1	25.4081	330951018	Class1	25.4048	284100878	Class1	25.4378	243568107
3-Hexenedioic acid	273	Class1	25.4048	250551579																						Class1	25.3949	371052634				Class1	25.3949	318190257										Class1	25.4081	295585643	Class1	25.4015	248221928
citric acid	161	Class1	25.4279	1.91712e+06	Class1	25.4575	3.32241e+06	Class1	25.4806	4.60014e+06	Class1	25.5102	7.0138e+06	Class1	25.4674	3.99797e+06	Class1	25.3719	554136	Class1	25.4674	3.69685e+06	Class1	25.3719	525895	Class1	25.4806	4.52445e+06	Class1	25.4773	4.38567e+06	Class1	25.4608	3.32395e+06	Class1	25.4641	3.67641e+06	Class1	25.4509	2.88211e+06	Class1	25.4345	2.14895e+06	Class1	25.4476	2.68618e+06	Class1	25.4279	1.88496e+06
isocitric acid 1	245	Class1	25.4345	5.57586e+06	Class1	25.4641	8.04942e+06	Class1	25.4839	1.24738e+07	Class1	25.5168	1.89415e+07	Class1	25.4773	9.86821e+06	Class1	25.3818	1.50854e+06	Class1	25.4707	9.31921e+06	Class1	25.3785	1.4603e+06	Class1	25.4839	1.17137e+07	Class1	25.4839	1.30591e+07	Class1	25.4674	1.2682e+07	Class1	25.4707	1.26425e+07	Class1	25.4575	8.46709e+06	Class1	25.4411	6.0072e+06	Class1	25.4542	8.13719e+06
citric acid	245																												Class1	25.4608	1.30679e+07
O-Phosphoserine 1	356													Class1	25.5135	50589.9
citrulline 1	157	Class1	25.5201	181977	Class1	25.5498	89013.6	Class1	25.5465	112455	Class1	25.5794	90290.5				Class1	25.4905	906682	Class1	25.5465	123401	Class1	25.4938	895253				Class1	25.5531	136604				Class1	25.5465	278622				Class1	25.5234	58739
glucuronic acid 1	83							Class1	25.675	0	Class1	25.6816	0	Class1	25.619	26117.8	Class1	25.6453	0				Class1	25.6354	29.509	Class1	25.6717	43.383	Class1	25.6091	41817.3	Class1	25.6124	10384.2				Class1	25.6091	26072.2				Class1	25.6025	40608.3
2-Butyne-1,4-diol	419				Class1	25.7639	100648	Class1	25.7771	120053				Class1	25.7639	66522.6				Class1	25.7738	64661							Class1	25.7705	118621				Class1	25.7738	57757
conduritol b epoxide 2	83
Glucose-1-phosphate	217
Dehydroascorbic Acid 1	173	Class1	25.9517	458914	Class1	25.9485	8148.57	Class1	25.9616	233467	Class1	25.9814	400275				Class1	25.9287	201828	Class1	25.9517	165005	Class1	25.9287	232958	Class1	25.9682	573628	Class1	25.9682	321015	Class1	25.9649	208730	Class1	25.9583	130799	Class1	25.9485	364730	Class1	25.9517	304023	Class1	25.9583	343105	Class1	25.9517	308376
D-erythronolactone 1	146	Class1	26.0671	1.65787e+06	Class1	26.0704	1.38576e+06	Class1	26.0737	921748	Class1	26.0802	1.30689e+06	Class1	26.0769	1.50115e+06	Class1	26.0638	1.20085e+06	Class1	26.0737	1.5191e+06	Class1	26.0605	1.15014e+06	Class1	26.0539	123580				Class1	26.0704	172442							Class1	26.0638	181735				Class1	26.0704	140526
Methyl-beta-D-galactopyranoside	204	Class1	26.1297	268528										Class1	26.1297	335679	Class1	26.1231	698954				Class1	26.1099	675941	Class1	26.1264	364382	Class1	26.1264	180372				Class1	26.1198	440724
Levoglucosan	90	Class1	26.2483	41251.5	Class1	26.2483	6558.49	Class1	26.2582	41529.5	Class1	26.2845	62512.2							Class1	26.2483	10631.4	Class1	26.2318	30363.6										Class1	26.2549	19307.3
Galactinol 3	204	Class1	26.2615	87917	Class1	26.268	751992	Class1	26.268	931632	Class1	26.2746	1.29843e+06	Class1	26.268	776329				Class1	26.2779	740546				Class1	26.268	572257	Class1	26.2713	2.29159e+06	Class1	26.2615	733737	Class1	26.268	2423482	Class1	26.2615	543103	Class1	26.268	388506	Class1	26.2647	607852	Class1	26.2713	386470
fumaric acid	245																			Class1	26.3932	303939				Class1	26.3965	290408				Class1	26.4229	215012	Class1	26.3932	282015	Class1	26.413	317969	Class1	26.3834	126402	Class1	26.4262	326102	Class1	26.4064	277628
adenine	264	Class1	26.4196	437628	Class1	26.446	286549	Class1	26.4427	245839	Class1	26.4558	291190	Class1	26.4394	359835	Class1	26.4229	290411	Class1	26.4295	372553	Class1	26.4229	282443	Class1	26.4328	221394	Class1	26.4427	232451	Class1	26.4394	158010	Class1	26.4394	206359	Class1	26.446	158025	Class1	26.4295	158469	Class1	26.446	157193	Class1	26.4262	136922
Citraconic acid 4	216										Class1	26.6502	385967				Class1	26.6206	415004				Class1	26.6502	417683				Class1	26.6832	609814										Class1	26.6338	902191				Class1	26.6404	134660
indole-3-acetamide 3	216	Class1	26.6865	334234	Class1	26.614	499075										Class1	26.8578	123249							Class1	26.5975	307484	Class1	26.6074	237442
Galactonic acid	159																																		Class1	26.7194	154147										Class1	26.782	111863
Tagatose 1	202	Class1	26.7194	1.11633e+07	Class1	26.6601	2.44535e+06	Class1	26.6898	5.61175e+06	Class1	26.7095	9.17682e+06	Class1	26.6601	2.57813e+06	Class1	26.6667	3.40459e+06	Class1	26.6634	2.55367e+06	Class1	26.6667	3.41149e+06	Class1	26.6568	2.23208e+06	Class1	26.6733	3.29701e+06	Class1	26.7326	1.50583e+07	Class1	26.6272	668541	Class1	26.6832	1.04556e+07	Class1	26.6832	1.37841e+07				Class1	26.7227	1.35311e+07
gluconic acid 1	111																									Class1	26.726	11229				Class1	26.7952	10635.2	Class1	26.7293	12409.9
D-Talose 1	231				Class1	26.7952	4990.85	Class1	26.7985	44174.8	Class1	26.8117	28957.6	Class1	26.782	23578.3	Class1	26.7853	29776.5				Class1	26.7886	53479.3
4-oxo-1H-quinoline-2-carboxylic acid	216	Class1	26.8084	63268.7																																		Class1	26.8117	143207							Class1	26.815	168290
Tagatose 2	208				Class1	26.8973	328497													Class1	26.9138	324092							Class1	26.894	427794	Class1	26.9797	1.48234e+06	Class1	26.8875	120949
Tagatose 2	202	Class1	26.9534	7.84233e+06	Class1	26.9006	1.83334e+06	Class1	26.927	3.70877e+06	Class1	26.9534	6.37435e+06	Class1	26.9039	1.75195e+06	Class1	26.9039	2.3524e+06	Class1	26.9039	1.8313e+06	Class1	26.9039	2.43719e+06	Class1	26.8973	1.49363e+06	Class1	26.9138	2.1571e+06	Class1	26.9731	1.0737e+07	Class1	26.8743	587758	Class1	26.9534	7.33501e+06	Class1	26.9665	9.56867e+06	Class1	26.9501	7.04795e+06	Class1	26.9665	9.42135e+06
D-Talose 2	160	Class1	27.0094	481836	Class1	26.9863	279230	Class1	26.9896	227488	Class1	27.0225	263927	Class1	26.9962	323901	Class1	26.9698	191713				Class1	26.983	191531													Class1	27.1214	5.43561e+06
mannitol	306				Class1	27.0555	974810							Class1	27.0621	871423																Class1	27.1016	1.81933e+06				Class1	27.0819	1.06907e+06				Class1	27.0851	1.03351e+06	Class1	27.0917	960366
ribose	306										Class1	27.095	1790756							Class1	27.0621	825642																			Class1	27.0917	1.04148e+06
D-Talose 1	160	Class1	27.1115	6.15966e+06	Class1	27.0884	3.4486e+06	Class1	27.2993	5.55483e+07	Class1	27.128	7.66432e+06	Class1	27.0917	4.71503e+06	Class1	27.0786	3.61017e+06	Class1	27.0917	4.68441e+06	Class1	27.0819	3.51408e+06	Class1	27.0917	5.92241e+06	Class1	27.1148	1.55474e+07	Class1	27.1313	6.69699e+06	Class1	27.095	1.66598e+07	Class1	27.1115	5.4521e+06	Class1	27.1214	4.58459e+06	Class1	27.1148	5.50309e+06
2,4-diaminobutyric acid 5	302	Class1	27.1313	2.09045e+06	Class1	27.128	1.04707e+06	Class1	27.1247	961118				Class1	27.1214	1.25657e+06	Class1	27.1181	453932	Class1	27.128	1.19674e+06	Class1	27.1148	477707
3-Methylamino-1,2-propanediol 2	159										Class1	27.2795	172775				Class1	27.2598	156320										Class1	27.296	143871																Class1	27.2828	261869
D-Talose 1	159				Class1	27.2828	507992				Class1	27.3158	454206	Class1	27.3092	251867																Class1	27.3059	706973				Class1	27.3026	381599				Class1	27.296	0	Class1	27.3652	12666.6
D-Talose 1	160	Class1	27.3421	164907239	Class1	27.2894	5.71766e+07				Class1	27.329	100673225	Class1	27.296	5.99894e+07	Class1	27.2762	3.5055e+07	Class1	27.296	6.08699e+07	Class1	27.2762	3.50138e+07	Class1	27.2894	5.31902e+07	Class1	27.2894	4.53413e+07	Class1	27.3421	137730161	Class1	27.2532	1.66463e+07	Class1	27.3125	7.25815e+07	Class1	27.3191	184336299	Class1	27.3092	7.18587e+07	Class1	27.1346	4.54925e+06
Galactinol 1	204
beta-Mannosylglycerate 1	204				Class1	27.3784	1.73229e+06	Class1	27.1675	1.27656e+07	Class1	27.1873	1.86448e+07	Class1	27.151	10608832	Class1	27.1412	650240	Class1	27.1543	8.23879e+06	Class1	27.151	574619	Class1	27.3751	840919	Class1	27.1642	6.50955e+06	Class1	27.1906	1.5576e+07	Class1	27.3685	5.86824e+06	Class1	27.1774	5.78444e+06	Class1	27.1807	1.27264e+07	Class1	27.1741	5.93118e+06	Class1	27.1774	1.28766e+07
Galactinol 1	63
quinic acid	436							Class1	27.4146	72777.8	Class1	27.4311	106363
fructose 2	172	Class1	27.4739	174420				Class1	27.4509	119206	Class1	27.4739	197522	Class1	27.4476	77140.9	Class1	27.441	157595				Class1	27.4575	150257	Class1	27.4542	77684.4	Class1	27.4542	65408.3							Class1	27.464	73196.7
sulfuric acid	347																												Class1	27.5102	141943										Class1	27.5398	81246.9	Class1	27.5201	129531
allose 2	319
D-Altrose 2	305							Class1	27.6189	5.40369e+06	Class1	27.6354	8.43324e+06																Class1	27.6222	4.0646e+06	Class1	27.6288	7.35169e+06	Class1	27.6123	1.0759e+06				Class1	27.6189	3.46015e+06
D-Talose 2	160	Class1	27.7243	8.99444e+06	Class1	27.6947	3.76002e+06	Class1	27.6947	3.69463e+06	Class1	27.7177	5.6653e+06	Class1	27.6947	3.84813e+06	Class1	27.6815	2.59882e+06	Class1	27.6947	3.85977e+06	Class1	27.6881	2.56242e+06	Class1	27.6914	3.53359e+06	Class1	27.698	3.07166e+06	Class1	27.721	7.42282e+06	Class1	27.6881	1.39142e+06	Class1	27.7013	4.44608e+06	Class1	27.7276	1.06839e+07	Class1	27.7046	4.38567e+06
histidine 2	154	Class1	27.777	819981										Class1	27.7639	502856				Class1	27.7639	470374	Class1	27.7672	32948.6										Class1	27.754	185898
D-Altrose 1	205				Class1	27.8001	310964																															Class1	27.8034	856293	Class1	27.8133	361729	Class1	27.81	872510	Class1	27.8199	371610
lysine	435	Class1	27.8858	30729.1				Class1	27.866	121624	Class1	27.9154	162473				Class1	27.8627	56438	Class1	27.8891	51646.6	Class1	27.8792	65266.2	Class1	27.8726	48275.8							Class1	27.866	54864.6							Class1	27.8825	35416.6	Class1	27.9121	22067.7
lysine	174	Class1	27.899	767808	Class1	27.8825	509444	Class1	27.8825	266245	Class1	27.8957	485038	Class1	27.8858	847570	Class1	27.8759	699944	Class1	27.8792	849826	Class1	27.8726	745955	Class1	27.8825	913336	Class1	27.8858	1.31431e+06	Class1	27.9022	583155	Class1	27.8792	1.67221e+06	Class1	27.8924	478236	Class1	27.8957	353330	Class1	27.8957	444047	Class1	27.8957	347016
N-Acetyl-L-aspartic acid 2	375	Class1	28.0011	1.14175e+07	Class1	27.9747	1.90175e+06	Class1	27.9714	1.28486e+06	Class1	27.9912	788128	Class1	27.9912	6.57817e+06	Class1	27.978	872159	Class1	27.9912	6.15705e+06	Class1	27.9747	912003
mannitol	205	Class1	28.0077	1.14161e+06	Class1	28.0011	2.09629e+06	Class1	28.0077	3.40059e+06	Class1	28.0143	2.96168e+06	Class1	28.0044	2.97206e+06	Class1	28.0044	3.56616e+06	Class1	28.0077	3.00645e+06	Class1	28.0011	3.55802e+06	Class1	28.0077	4.11823e+06	Class1	28.0176	9.58073e+06	Class1	28.0373	1.74524e+07	Class1	28.0011	3.71344e+06	Class1	28.0077	4.9097e+06	Class1	28.0143	3.02008e+06	Class1	28.0143	5.06091e+06	Class1	28.0176	3.08898e+06
mucic acid	275	Class1	28.1164	804464	Class1	28.0966	1.41994e+06	Class1	28.1032	510109	Class1	28.1263	856136	Class1	28.1131	1.61577e+06	Class1	28.1032	566504	Class1	28.1065	1.68247e+06	Class1	28.1065	577824	Class1	28.1098	1.07722e+06	Class1	28.1197	2.18474e+06	Class1	28.1164	1.80652e+06	Class1	28.1032	2.47699e+06	Class1	28.1098	1.58879e+06	Class1	28.1263	761634				Class1	28.1164	736207
glucuronic acid 3	333																									Class1	28.1296	2.05915e+06	Class1	28.1362	1.27462e+06							Class1	28.1329	1.46025e+06	Class1	28.1428	2.01844e+06	Class1	28.1362	1.57284e+06	Class1	28.1428	1.9937e+06
mannitol	319																																											Class1	28.1724	780936
beta-Mannosylglycerate 1	204	Class1	28.2021	6.5903e+06	Class1	28.2087	2.85584e+07	Class1	28.2185	3.37302e+07	Class1	28.2614	155197431	Class1	28.2054	1.83623e+07	Class1	28.2153	3.7555e+07	Class1	28.2087	1.81572e+07	Class1	28.2153	3.76462e+07	Class1	28.2087	2.32012e+07	Class1	28.1988	1.11589e+07	Class1	28.2185	2.10709e+07	Class1	28.1889	5.70562e+06	Class1	28.2021	1.1316e+07	Class1	28.2185	2.12381e+07	Class1	28.2054	1.12766e+07	Class1	28.2153	2.09304e+07
tyrosine 1	179	Class1	28.2713	358586										Class1	28.2647	353683				Class1	28.2614	351542				Class1	28.2581	647457	Class1	28.2647	784563	Class1	28.2779	457976	Class1	28.2548	1.10251e+06	Class1	28.2647	578935	Class1	28.2713	246661	Class1	28.268	560536	Class1	28.268	105769
mannitol	205
4-hydroxycinnamic acid	293	Class1	28.3207	503211	Class1	28.3009	355864	Class1	28.2943	274607	Class1	28.3042	289697	Class1	28.3075	447576	Class1	28.3009	342713	Class1	28.3075	453905	Class1	28.3009	396305	Class1	28.3042	820578	Class1	28.3075	798982	Class1	28.3141	882796	Class1	28.2976	1.11185e+06	Class1	28.3141	1.17208e+06	Class1	28.3273	1.2612e+06				Class1	28.324	1.43625e+06
Gluconic lactone 2	73				Class1	28.4854	411867							Class1	28.492	318515				Class1	28.4953	530957				Class1	28.4821	2.49705e+06	Class1	28.4854	2.12134e+06				Class1	28.4755	1.38293e+06	Class1	28.4887	1.71014e+06	Class1	28.4953	1.93891e+06	Class1	28.492	1.78986e+06	Class1	28.5052	2.0086e+06
canavanine 1	232																																		Class1	28.5316	59807.8
beta-Mannosylglycerate 1	204	Class1	28.5942	812018	Class1	28.5909	1.5845e+06	Class1	28.5909	2.01552e+06	Class1	28.6073	2.93114e+06	Class1	28.5909	1.51435e+06	Class1	28.5942	2.32639e+06	Class1	28.5942	1.59031e+06	Class1	28.5909	2.36115e+06	Class1	28.5942	288039	Class1	28.604	149377	Class1	28.5876	338962							Class1	28.5942	1.35582e+06				Class1	28.5974	1.38045e+06
quinic acid	345																									Class1	28.6436	156271	Class1	28.6436	109708	Class1	28.6469	170329	Class1	28.6403	73257.9	Class1	28.637	169098	Class1	28.6436	135861	Class1	28.6436	156827	Class1	28.6469	132447
L-Gulonolactone	73	Class1	28.6897	2.31041e+06	Class1	28.6897	886291	Class1	28.6831	2.36451e+06	Class1	28.7029	3.14742e+06	Class1	28.6831	1.31163e+06	Class1	28.6864	1.20277e+06	Class1	28.6864	1.30851e+06	Class1	28.6831	1.19676e+06	Class1	28.693	1.68745e+06	Class1	28.6831	2.14322e+06	Class1	28.7095	1.72534e+06	Class1	28.6831	796575	Class1	28.6897	2.10188e+06	Class1	28.6963	2.31143e+06	Class1	28.6864	1.88963e+06
gluconic acid 1	73	Class1	28.805	869984	Class1	28.7951	475711	Class1	28.7984	508266	Class1	28.8149	595167	Class1	28.8017	539672	Class1	28.7984	356215	Class1	28.7951	576669				Class1	28.7951	2.68756e+06	Class1	28.8017	1.40579e+06	Class1	28.8017	1.63933e+06	Class1	28.7951	1.70878e+06	Class1	28.805	2.93851e+06	Class1	28.805	2.66102e+06	Class1	28.805	2.85521e+06	Class1	28.805	2.66662e+06
Galactonic acid	222	Class1	29.1246	200352	Class1	29.1312	380514	Class1	29.1378	479235	Class1	29.1543	902444	Class1	29.1312	360701	Class1	29.1312	394723	Class1	29.1312	342277	Class1	29.1312	407379	Class1	29.1312	315554	Class1	29.1345	271943	Class1	29.1312	336299	Class1	29.1246	246831	Class1	29.1345	429398	Class1	29.1378	484332	Class1	29.1378	481710	Class1	29.1411	460782
resveratrol 2	443																																		Class1	29.1971	88834.1	Class1	29.2004	93961	Class1	29.207	131204	Class1	29.207	139183	Class1	29.2103	160869
beta-Mannosylglycerate 1	204	Class1	29.2663	1.24345e+06	Class1	29.2828	2.9084e+07	Class1	29.2861	1.9964e+07	Class1	29.2926	26866770	Class1	29.2861	2.0641e+07	Class1	29.2663	1.31506e+06	Class1	29.2893	2.0735e+07	Class1	29.2564	1.27315e+06	Class1	29.2729	8.32514e+06	Class1	29.2861	1.67031e+07	Class1	29.2926	3.22211e+07	Class1	29.2696	8.6003e+06	Class1	29.2795	1.25505e+07	Class1	29.2893	2.5254e+07	Class1	29.2828	1.27217e+07	Class1	29.2926	2.52144e+07
N-acetyl-L-aspartic acid 1	214	Class1	29.3981	891267							Class1	29.4047	222478	Class1	29.3849	554689	Class1	29.3849	313366	Class1	29.3882	516122	Class1	29.3783	322026
Threonic acid	447
gluconic acid 1	333
gluconic acid 1	222	Class1	29.6682	86409.9	Class1	29.6748	68990.3	Class1	29.6617	40243.5	Class1	29.6814	40802	Class1	29.6715	55362.8				Class1	29.6715	58054.9	Class1	29.6551	56684.7	Class1	29.6617	4769.9	Class1	29.6748	45248				Class1	29.6551	21581.9				Class1	29.6748	12797.6	Class1	29.4706	30030.3
Saccharic acid	333	Class1	29.9022	1.50479e+06	Class1	29.9022	2.287e+06	Class1	29.9022	874431	Class1	29.9088	1.11688e+06	Class1	29.9022	3.39299e+06	Class1	29.8989	748205	Class1	29.9055	3.52318e+06	Class1	29.8923	715879	Class1	29.9022	7.15093e+06	Class1	29.9186	1.56231e+07	Class1	29.9154	1.01286e+07	Class1	29.9252	3.1447e+07	Class1	29.9088	7.52148e+06	Class1	29.9088	4.35849e+06	Class1	29.9088	7.56764e+06	Class1	29.9055	4.27029e+06
gluconic acid 1	205	Class1	29.9911	878616	Class1	29.9911	442539	Class1	29.9977	388353	Class1	29.9977	550952	Class1	29.9944	539361	Class1	29.9944	423740	Class1	29.9812	499839	Class1	29.9878	404080	Class1	30.0043	1.88232e+06	Class1	30.001	769405	Class1	30.001	724461	Class1	30.001	1.41693e+06	Class1	30.001	1.09057e+06	Class1	30.0043	973309	Class1	30.001	1.10722e+06	Class1	29.9944	926496
Glucoheptonic acid 1	393	Class1	30.2284	327486	Class1	30.2382	1.33377e+06	Class1	30.2349	993865	Class1	30.2349	940410	Class1	30.2382	329233	Class1	30.2349	581993	Class1	30.2349	322999	Class1	30.2317	595771	Class1	30.2514	139974	Class1	30.2251	184361	Class1	30.2448	92422.6	Class1	30.2382	250562	Class1	30.2382	228313	Class1	30.2382	669422	Class1	30.2448	233488	Class1	30.2448	618728
Gluconic lactone 2	217																																														Class1	30.3206	261275
ascorbate	73				Class1	30.426	1.07123e+06				Class1	30.3305	938537	Class1	30.4227	994526
Sophorose 2	204	Class1	30.426	578842	Class1	30.4096	211940	Class1	30.4129	224813				Class1	30.4195	249639	Class1	30.4129	452965	Class1	30.426	286781	Class1	30.4129	453391	Class1	30.4129	239685	Class1	30.3997	334274	Class1	30.4162	301508	Class1	30.403	180339	Class1	30.4129	337737	Class1	30.3997	581834	Class1	30.4096	316731	Class1	30.403	543262
mucic acid	281				Class1	30.6435	999.059													Class1	30.6468	14745.1	Class1	30.6435	3434.84				Class1	30.6402	13135.8	Class1	30.6666	6164.42													Class1	30.6567	4074.59
mucic acid	333	Class1	30.6567	2.79019e+06	Class1	30.6567	2.635e+06	Class1	30.6534	1.04582e+06	Class1	30.6567	1.46654e+06	Class1	30.66	4.51369e+06	Class1	30.6534	1.6401e+06	Class1	30.6633	4.57172e+06	Class1	30.6534	1.62714e+06	Class1	30.6468	773604	Class1	30.6501	1.46203e+06	Class1	30.6501	934394	Class1	30.6501	1.91876e+06	Class1	30.6501	1.48363e+06	Class1	30.6501	722120	Class1	30.6534	1.43895e+06	Class1	30.6501	735245
asparagine 3	72				Class1	30.7588	381914																Class1	30.7654	109038	Class1	30.7588	33731.8																			Class1	30.7555	21688.5
asparagine 3	215	Class1	30.8148	1.70539e+06	Class1	30.7819	652689	Class1	30.7786	615973	Class1	30.7687	495561	Class1	30.7984	1.19499e+06	Class1	30.7753	656207	Class1	30.8016	1.22248e+06	Class1	30.7786	658926	Class1	30.7522	86472.2				Class1	30.7621	26310.5							Class1	30.7522	76589.1				Class1	30.7423	68194.5
palmitic acid	313	Class1	30.8346	242361	Class1	30.8379	260577	Class1	30.8478	129609	Class1	30.8577	185616	Class1	30.8544	243406	Class1	30.8544	206912	Class1	30.861	366682	Class1	30.8511	303069	Class1	30.8544	128897	Class1	30.8511	157026	Class1	30.8412	112013	Class1	30.8478	199692	Class1	30.8544	167736	Class1	30.8478	133324	Class1	30.8511	288327	Class1	30.8511	262471
serine 1	204							Class1	31.1871	410065																												Class1	31.197	301972							Class1	31.1904	324989
2-Hydroxyquinoline	281	Class1	31.3288	60970.6							Class1	31.2992	33277.7	Class1	31.3123	67042.2				Class1	31.3123	66770.3				Class1	31.2992	44187.6	Class1	31.2893	50743.6	Class1	31.2992	62244.5	Class1	31.2893	61531
beta-Mannosylglycerate 1	204	Class1	31.4211	527100	Class1	31.3881	320203	Class1	31.3881	684107	Class1	31.398	883706	Class1	31.4046	439098	Class1	31.3848	802036	Class1	31.4145	438666	Class1	31.3914	814096	Class1	31.3947	490904	Class1	31.3881	221171	Class1	31.197	283703	Class1	31.4309	8556.42	Class1	31.3914	457970	Class1	31.3815	792866	Class1	31.3848	476180	Class1	31.3749	754704
N-Acetyl-beta-D-mannosamine 1	87																						Class1	31.4672	41508.2				Class1	31.4573	97342.7				Class1	31.4705	103916							Class1	31.4705	56475.3
tyrosine 1	118							Class1	31.599	3.44889e+06																									Class1	31.5891	431040	Class1	31.5891	170472
tyrosine 1	90	Class1	31.622	3.29502e+06	Class1	31.6089	2.90554e+06	Class1	31.6122	3.19913e+06	Class1	31.6089	2.48651e+06	Class1	31.6451	6.59961e+06	Class1	31.5891	576228	Class1	31.6418	6.38858e+06	Class1	31.5858	573255	Class1	31.5858	682615	Class1	31.5792	57229.5	Class1	31.5825	180471	Class1	31.5792	397124	Class1	31.5825	183418	Class1	31.5759	159235	Class1	31.5792	137344	Class1	31.5792	127654
4-aminobutyric acid 1	304	Class1	31.6912	246718	Class1	31.6912	154608													Class1	31.7044	246926	Class1	31.6682	65806.2	Class1	31.6781	191269				Class1	31.6912	97630.3	Class1	31.6912	259874	Class1	31.6945	173096	Class1	31.6781	128707	Class1	31.711	193584
myo-inositol	78																																					Class1	31.7176	33937.4
myo-inositol	305	Class1	31.7901	207342911	Class1	31.7341	4.78295e+07	Class1	31.7308	38569255	Class1	31.7407	6.31246e+07	Class1	31.7637	122321267	Class1	31.744	78095914	Class1	31.767	123289758	Class1	31.7374	7.71108e+07	Class1	31.744	8.77912e+07	Class1	31.7308	5.38941e+07	Class1	31.767	163926749	Class1	31.7374	6.76951e+07	Class1	31.7341	5.95145e+07	Class1	31.7275	4.03493e+07	Class1	31.7341	58189832	Class1	31.7209	3.99509e+07
ferulic acid	338				Class1	31.823	155144	Class1	31.8164	133711	Class1	31.8197	186049	Class1	31.8329	320493	Class1	31.8131	275744	Class1	31.8395	333840	Class1	31.8098	294206	Class1	31.8131	317415	Class1	31.8098	287926				Class1	31.8066	270933	Class1	31.8066	312547	Class1	31.8164	294532	Class1	31.8098	380454	Class1	31.7934	307430
1,2,4-Benzenetriol	125				Class1	31.8593	167107																												Class1	31.8659	58545.1
uric acid	230
uric acid	441	Class1	31.9614	166464							Class1	31.968	81664	Class1	31.9647	75719.3				Class1	31.9647	79132.8	Class1	31.9647	91527	Class1	31.9581	190516	Class1	31.9779	1.014e+07	Class1	31.9614	489216	Class1	31.968	2496473	Class1	31.9548	160319	Class1	31.9647	163451	Class1	31.9647	127033	Class1	31.9581	146116
luteolin	469																												Class1	32.0339	380097				Class1	32.0273	311396
isocitric acid 1	245	Class1	32.1393	813204	Class1	32.136	1.0732e+06	Class1	32.1327	647431	Class1	32.1327	846593	Class1	32.1327	1.37112e+06	Class1	32.1327	667486	Class1	32.136	1.3016e+06	Class1	32.136	707270	Class1	32.1327	491077	Class1	32.1327	647096	Class1	32.1327	626666	Class1	32.136	855114	Class1	32.136	473611	Class1	32.1327	285703	Class1	32.136	442340	Class1	32.1327	298001
D-Talose 1	319	Class1	32.1723	395875	Class1	32.0932	780252	Class1	32.1064	1.90743e+06	Class1	32.113	2.53214e+06	Class1	32.1064	949099	Class1	32.0965	1.22369e+06	Class1	32.1031	914760	Class1	32.0998	1.20162e+06	Class1	32.1723	350683	Class1	32.1097	866657	Class1	32.1163	1.32277e+06	Class1	32.169	388700	Class1	32.1031	2.88702e+06	Class1	32.1031	2.78838e+06	Class1	32.1064	2.95215e+06	Class1	32.1031	2.73381e+06
ribulose-5-phosphate 3	357	Class1	32.3634	641063	Class1	32.3667	351007	Class1	32.3469	99275.4	Class1	32.3601	111490	Class1	32.3667	869136	Class1	32.3535	128345	Class1	32.3667	859501													Class1	32.3667	161991
D-Talose 1	319	Class1	32.5841	639638	Class1	32.5841	907877	Class1	32.5841	1.0252e+06	Class1	32.5907	853833	Class1	32.5907	743053	Class1	32.5874	1.01152e+06	Class1	32.5841	764706	Class1	32.5775	988658	Class1	32.5808	473775	Class1	32.5841	717702	Class1	32.5907	1838335	Class1	32.5775	247112	Class1	32.5874	1.90854e+06	Class1	32.5907	2.1334e+06	Class1	32.5874	1.96729e+06	Class1	32.5808	2.1043e+06
3,4-dihydroxycinnamic acid	219	Class1	32.7653	274694	Class1	32.762	259846	Class1	32.762	329145	Class1	32.762	469224	Class1	32.7653	659483	Class1	32.7587	506150	Class1	32.762	537392	Class1	32.7587	490312	Class1	32.7522	439149	Class1	32.7587	441954	Class1	32.7686	423626	Class1	32.762	522836	Class1	32.7587	569235	Class1	32.762	896704	Class1	32.7686	748764	Class1	32.7653	1.00035e+06
mannitol	319				Class1	32.9037	165063	Class1	32.9037	295168	Class1	32.9136	321257	Class1	32.907	183405	Class1	32.9037	284926	Class1	32.907	221834										Class1	32.907	282631	Class1	32.8872	84364.6
beta-Mannosylglycerate 1	100	Class1	33.1113	85485.6	Class1	33.108	60081.9	Class1	33.0849	88968.4	Class1	33.1014	162303	Class1	33.108	69974.9	Class1	33.1014	98603.8	Class1	33.1047	61912.3	Class1	33.1047	88475.5	Class1	33.0948	105242	Class1	33.1113	55955.7										Class1	33.1014	97938.9	Class1	33.108	90503	Class1	33.1047	99558.5
4-hydroxybutyrate	68
beta-Mannosylglycerate 1	204	Class1	33.4935	235265	Class1	33.5034	159876	Class1	33.4902	138705	Class1	33.5001	259100	Class1	33.5001	178301	Class1	33.6714	4.83168e+06	Class1	33.4935	179821	Class1	33.4968	258586				Class1	33.4968	161294	Class1	33.4968	136812				Class1	33.5001	235394	Class1	33.4935	182398	Class1	33.5001	251776	Class1	33.5067	152160
beta-Mannosylglycerate 1	73	Class1	33.6747	5.22599e+06	Class1	33.7768	1.79709e+06	Class1	33.7735	3.28363e+06										Class1	33.7768	1.59385e+06	Class1	33.7801	1.74655e+06				Class1	33.7768	2.61901e+06				Class1	33.7702	1.13254e+06	Class1	33.7834	3.10386e+06	Class1	33.7768	3.01382e+06	Class1	33.7768	5.23076e+06	Class1	33.7702	2.65851e+06
beta-Mannosylglycerate 1	117	Class1	33.6846	1.23179e+06	Class1	33.6813	1.23318e+06	Class1	33.6846	904110	Class1	33.6813	1.6757e+06	Class1	33.6846	1.39428e+06	Class1	33.6879	1.83609e+06	Class1	33.6813	1.47637e+06	Class1	33.6912	1.84081e+06				Class1	33.6846	1.05944e+06	Class1	33.6846	628107	Class1	33.6813	606694							Class1	33.6846	2.00977e+06	Class1	33.6747	1.15139e+06
beta-Mannosylglycerate 1	243
beta-Mannosylglycerate 1	117													Class1	33.7834	141290				Class1	33.7867	125748				Class1	33.6912	1.13939e+06				Class1	33.7834	297693				Class1	33.6813	1.99615e+06	Class1	33.6912	1.20159e+06
spermidine 2	174	Class1	33.9185	347060	Class1	33.9152	185927	Class1	33.9185	302990	Class1	33.9218	266433				Class1	33.9152	480359	Class1	33.9086	97253.5	Class1	33.9152	500400	Class1	33.9317	159103	Class1	33.9152	278585	Class1	33.9185	62929.4							Class1	33.9119	116616	Class1	33.9185	119582	Class1	33.9185	125852
D-(glycerol 1-phosphate)	202	Class1	33.9679	65422.5	Class1	33.9613	420000	Class1	33.958	57607.6	Class1	33.9712	166004	Class1	33.9646	195773	Class1	33.9547	211697	Class1	33.9613	248112	Class1	33.9482	234097	Class1	33.9613	132646	Class1	33.9514	202234	Class1	33.9383	117246	Class1	33.9547	229007	Class1	33.9383	117613	Class1	33.9613	89934	Class1	33.9679	159170	Class1	33.9745	43582.2
beta-Mannosylglycerate 1	204	Class1	33.991	516574				Class1	33.9679	457647	Class1	33.9811	714641	Class1	33.9745	566719	Class1	33.9811	1.03758e+06	Class1	33.9844	498753	Class1	33.9844	1.04357e+06	Class1	33.9778	527056	Class1	33.9811	576918	Class1	33.991	445096	Class1	33.9778	405762	Class1	33.9844	1.1331e+06	Class1	33.9778	782685	Class1	33.9844	1.13503e+06	Class1	33.9811	788021
tryptophan 1	202	Class1	34.2018	1.14498e+06	Class1	34.2084	5.91533e+06	Class1	34.2018	509384	Class1	34.2051	2.0858e+06	Class1	34.2051	3.3048e+06	Class1	34.2051	2.49194e+06	Class1	34.2051	3.42198e+06	Class1	34.2051	2.44514e+06	Class1	34.2018	1.42842e+06	Class1	34.2117	1.82385e+06	Class1	34.2018	1.53158e+06	Class1	34.2018	2.24848e+06	Class1	34.2018	1.64447e+06	Class1	34.2051	739447	Class1	34.2084	1.47323e+06	Class1	34.2051	719565
Sedoheptulose	204							Class1	34.2842	76815.9	Class1	34.2842	114421	Class1	34.2842	125225	Class1	34.2809	271166				Class1	34.2776	254135
2'-Deoxycytidine 5'-triphosphate degr prod	314	Class1	34.4028	99402.6																Class1	34.4061	62236							Class1	34.3897	80475	Class1	34.3995	136939				Class1	34.3995	78439.2	Class1	34.3897	108383	Class1	34.4028	86719.8	Class1	34.4028	102826
Sophorose 1	363	Class1	34.5379	306534	Class1	34.5346	153541	Class1	34.5412	112329	Class1	34.5313	152420	Class1	34.5412	246714	Class1	34.5346	132078	Class1	34.5313	258506	Class1	34.5346	130533	Class1	34.5412	245211	Class1	34.5346	90689	Class1	34.5379	85895.3	Class1	34.5412	145826	Class1	34.5412	86941.7	Class1	34.5313	65254.1	Class1	34.5379	85905.9
palatinitol 1	204	Class1	34.7718	50859.6	Class1	34.7653	150589	Class1	34.7653	174435	Class1	34.7718	301089	Class1	34.7751	220294	Class1	34.7653	300408	Class1	34.7685	213904	Class1	34.7751	300498							Class1	34.7685	27787.6				Class1	34.7653	14563.5	Class1	34.7653	147623	Class1	34.7653	43019.2	Class1	34.7685	53639.4
stearic acid	341																Class1	34.9267	91759.5
beta-Mannosylglycerate 1	204
D-erythro-sphingosine 1	204	Class1	34.9333	299719	Class1	34.9333	495709	Class1	34.9333	727309	Class1	34.9333	1.11224e+06	Class1	34.7685	220294	Class1	34.9366	984658	Class1	34.93	643122	Class1	34.9102	959887	Class1	34.9366	521999				Class1	34.9366	179444	Class1	34.9234	45260.4	Class1	34.9366	1.17444e+06	Class1	34.9366	705675	Class1	34.9399	1.21757e+06	Class1	34.9333	586461
spermidine 1	174	Class1	34.9992	288049	Class1	35.0091	355466	Class1	35.019	641910	Class1	35.0091	730670	Class1	35.0124	194509	Class1	35.0058	713531				Class1	35.0058	665924	Class1	34.9959	556942	Class1	35.0091	721220	Class1	35.0058	353475	Class1	35.0025	172114	Class1	34.9992	432448	Class1	35.0025	500845	Class1	35.0058	404440	Class1	35.0091	495701
5-Aminovaleric acid 1	245										Class1	35.0255	64240.4							Class1	35.0222	27250.1				Class1	35.019	20195	Class1	35.0222	29219.3	Class1	35.0157	15805.8
D-erythro-sphingosine 1	204							Class1	35.0914	50498.2																			Class1	35.2529	186046							Class1	35.2562	288515				Class1	35.2463	286711	Class1	35.2529	78808.2
phytosphingosine 2	204	Class1	35.2463	61839.2							Class1	35.3748	368544	Class1	35.2496	101639	Class1	35.3748	332908	Class1	35.2463	94765.1	Class1	35.2463	109886	Class1	35.2496	88160.7	Class1	35.3748	174956	Class1	35.3781	152244	Class1	35.3781	106503	Class1	35.3748	375441	Class1	35.2397	121086				Class1	35.3781	30768.3
5-hydroxytryptophan	73	Class1	35.444	5.66763e+06	Class1	35.4572	5.22638e+06	Class1	35.4473	2.43362e+06	Class1	35.4407	3.38718e+06	Class1	35.444	7.05019e+06	Class1	35.4506	2.40167e+06	Class1	35.4506	6.92349e+06	Class1	35.4506	2.35069e+06	Class1	35.4407	2.40319e+06	Class1	35.4374	2.12008e+06	Class1	35.4407	2.39775e+06	Class1	35.4506	2.44863e+06	Class1	35.4506	4.5604e+06	Class1	35.4473	4.0654e+06	Class1	35.4506	4.4624e+06	Class1	35.4473	3.71856e+06
phytosphingosine 2	204										Class1	35.4835	739444				Class1	35.4901	557856				Class1	35.4934	610724	Class1	35.3814	124632										Class1	35.3847	375441
Galactonic acid	245	Class1	35.6647	218890	Class1	35.6614	172711	Class1	35.6581	133237	Class1	35.6713	135129	Class1	35.6614	227651	Class1	35.668	147830	Class1	35.668	232688	Class1	35.668	149271	Class1	35.668	221711	Class1	35.6614	133734	Class1	35.6713	121536	Class1	35.6779	164207	Class1	35.6713	156226	Class1	35.6614	116160	Class1	35.6647	36458.3	Class1	35.6614	111769
malonic acid 2	221
beta-Mannosylglycerate 1	204	Class1	35.8954	774655	Class1	35.8954	865367	Class1	35.8987	878669	Class1	35.8954	1.6534e+06	Class1	35.8987	951517	Class1	35.8987	673934	Class1	35.8987	1.00836e+06	Class1	35.8987	614480	Class1	35.8987	1.41341e+06	Class1	35.8954	1.09413e+06	Class1	35.8987	370637	Class1	35.8954	262599	Class1	35.8987	1.07809e+06	Class1	35.8987	787278	Class1	35.8987	1.09802e+06	Class1	35.8888	714396
fructose-6-phosphate	315	Class1	35.9909	1.03362e+06	Class1	35.981	532935	Class1	35.9876	166701	Class1	35.9942	205054	Class1	35.9942	1.40089e+06	Class1	35.9909	706571	Class1	35.9876	1.32529e+06	Class1	35.9909	690456	Class1	35.9909	1.76113e+06	Class1	35.9909	1.11228e+06	Class1	35.9909	1.21468e+06	Class1	35.9942	2.37652e+06	Class1	35.9909	1.47127e+06	Class1	35.9909	932057	Class1	35.9942	1.32672e+06	Class1	35.9909	828879
Lactobionic Acid 2	160	Class1	36.0173	283629	Class1	36.0074	179244	Class1	36.0041	53224	Class1	36.0107	74667	Class1	36.014	388800	Class1	36.014	170284	Class1	36.0074	367549	Class1	36.014	152154	Class1	36.0107	203985	Class1	36.0107	122638	Class1	36.0173	148347	Class1	36.0107	329515	Class1	36.0041	168388	Class1	36.0041	16107.4	Class1	36.0041	121739	Class1	36.0041	19431.7
beta-Mannosylglycerate 1	204	Class1	36.1688	2.12995e+06	Class1	36.1721	1.6449e+06	Class1	36.1622	1.87272e+06	Class1	36.1688	3.17819e+06	Class1	36.1688	2.29717e+06	Class1	36.1688	4.13246e+06	Class1	36.1655	2.45617e+06	Class1	36.1688	4.00022e+06	Class1	36.1688	3.48168e+06	Class1	36.1655	1.94718e+06	Class1	36.1754	1.19129e+06	Class1	36.1688	2.52048e+06	Class1	36.1622	1.38635e+06	Class1	36.1589	1.15843e+06	Class1	36.1688	1.23321e+06	Class1	36.1655	1.09027e+06
glucose-6-phosphate 1	160	Class1	36.2084	678384	Class1	36.2018	326393	Class1	36.2084	118926	Class1	36.2051	108147	Class1	36.2084	844448	Class1	36.2018	392835	Class1	36.2084	900329	Class1	36.2084	384768	Class1	36.2084	1.26993e+06	Class1	36.2084	752085	Class1	36.2117	886998	Class1	36.2117	1.5921e+06	Class1	36.2051	1.1753e+06	Class1	36.2084	605433	Class1	36.2084	964449	Class1	36.2051	507832
glucose-6-phosphate 2	387	Class1	36.5313	527548										Class1	36.5345	586205	Class1	36.5313	290844	Class1	36.5378	604860	Class1	36.528	301696	Class1	36.5313	841393	Class1	36.5345	531439	Class1	36.528	626135	Class1	36.5313	1.02021e+06	Class1	36.5378	788013	Class1	36.528	430010	Class1	36.5313	713189	Class1	36.5247	334599
3-Hexenedioic acid	245	Class1	36.5609	1.00991e+06	Class1	36.5543	446832	Class1	36.5543	252598	Class1	36.5576	373704	Class1	36.5543	688705	Class1	36.5609	356273	Class1	36.5642	668826	Class1	36.5576	345732	Class1	36.5774	176458	Class1	36.5576	170019	Class1	36.5444	282759	Class1	36.5609	203315	Class1	36.5576	208197	Class1	36.551	160636	Class1	36.5543	180338	Class1	36.5543	149165
beta-Mannosylglycerate 1	204	Class1	36.7652	5.03756e+06	Class1	36.7619	3953790	Class1	36.7586	3.91661e+06	Class1	36.7652	6.57468e+06	Class1	36.7685	4.30296e+06	Class1	36.7652	6.45924e+06	Class1	36.7652	4.3777e+06	Class1	36.7718	6.31543e+06	Class1	36.7619	5.61221e+06	Class1	36.7619	8.95776e+06	Class1	36.7619	5.8686e+06	Class1	36.7652	3.67464e+06	Class1	36.7685	1.12034e+07	Class1	36.7652	6.19248e+06	Class1	36.7652	1.12186e+07	Class1	36.7619	5.84544e+06
mannitol	204				Class1	36.9299	546183
beta-Mannosylglycerate 1	204	Class1	36.9365	610221	Class1	36.9365	557424	Class1	36.9398	470042	Class1	36.9332	773944	Class1	36.9365	695570	Class1	36.9431	1.14829e+06	Class1	36.9398	719326	Class1	36.9365	1.11973e+06	Class1	36.7652	5.59463e+06	Class1	36.9332	284639	Class1	36.7751	5.86718e+06							Class1	36.9266	387808	Class1	36.9365	409878	Class1	36.9464	437440
Galactonic acid	73	Class1	37.0419	2.17491e+06	Class1	37.0321	3.99593e+06	Class1	37.0354	3.01635e+06	Class1	37.0321	4.53376e+06	Class1	37.0452	4.20876e+06	Class1	37.0485	1.46203e+06	Class1	37.0485	4.18565e+06	Class1	37.0386	1.50317e+06	Class1	37.0386	1.21636e+06	Class1	37.0419	1.44613e+06	Class1	37.0452	2.26729e+06	Class1	37.0386	2.14992e+06	Class1	37.0452	1.43251e+06	Class1	37.0386	1.66497e+06	Class1	37.0386	1.40208e+06	Class1	37.0354	1.685e+06
beta-Mannosylglycerate 1	117	Class1	37.154	214669	Class1	37.1573	311232	Class1	37.1573	411209	Class1	37.1671	728326	Class1	37.1671	511631	Class1	37.1573	536762	Class1	37.1704	499924	Class1	37.1606	596220	Class1	37.1573	610020	Class1	37.1606	604213	Class1	37.1573	350975	Class1	37.154	288509	Class1	37.1573	685816	Class1	37.1573	474558	Class1	37.1606	756618	Class1	37.1573	419457
Digalacturonic acid 1	73	Class1	37.2627	1.21327e+07	Class1	37.266	2.03503e+07	Class1	37.266	1.28188e+07	Class1	37.2759	36548024	Class1	37.2726	2.66588e+07	Class1	37.266	2.01436e+07	Class1	37.2759	2.60469e+07	Class1	37.2726	2.00962e+07	Class1	37.2594	6.71989e+06	Class1	37.2627	5.88736e+06	Class1	37.2594	7.45329e+06	Class1	37.2594	5.81058e+06	Class1	37.2627	9.20319e+06	Class1	37.2594	6.13472e+06	Class1	37.266	8.9339e+06	Class1	37.2594	5.56858e+06
glucose-6-phosphate 2	387				Class1	37.4208	232859	Class1	37.4274	119028	Class1	37.4274	100674	Class1	37.4307	361974	Class1	37.4307	86071.3	Class1	37.434	311423	Class1	37.434	88711.7	Class1	37.4274	451275	Class1	37.434	463090	Class1	37.4307	476301	Class1	37.4373	837327	Class1	37.4307	552165	Class1	37.4373	342955	Class1	37.4307	475220	Class1	37.434	239411
Gluconic lactone 2	91	Class1	37.4571	117633	Class1	37.4604	151676	Class1	37.4604	239699	Class1	37.4604	354006	Class1	37.4637	133596	Class1	37.4637	202744	Class1	37.4637	144055	Class1	37.4604	208018	Class1	37.4571	88342.6										Class1	37.467	88586				Class1	37.4571	84835.9
cellobiose 2	204
Galactinol 3	157	Class1	37.8129	100257	Class1	37.8228	185422	Class1	37.9315	489867	Class1	37.9348	976006	Class1	37.9381	568751	Class1	37.9315	466551	Class1	37.9348	565177	Class1	37.9315	445217	Class1	37.9315	252351	Class1	37.9315	537303	Class1	37.9315	335220	Class1	37.9348	150851	Class1	37.9348	616980	Class1	37.9315	355655	Class1	37.9315	680680	Class1	37.9414	337216
Galactinol 3	147
6-phosphogluconic acid	299	Class1	37.8261	562736	Class1	37.8393	271149				Class1	37.8426	88022.8	Class1	37.8459	613650	Class1	37.8393	202806	Class1	37.9974	246499	Class1	37.8426	259380	Class1	37.8426	454743	Class1	37.8393	399129	Class1	37.8393	348185	Class1	37.8459	649722	Class1	37.8393	411418	Class1	37.8327	317359	Class1	37.8459	415420	Class1	37.836	253518
D-galacturonic acid 2	334
Leucrose 2	245																																					Class1	38.0699	13055.4
Leucrose 1	204	Class1	38.0732	498793	Class1	38.0765	531904	Class1	38.0798	689639	Class1	38.0765	1.05757e+06	Class1	38.0765	655613	Class1	38.0798	1.00501e+06	Class1	38.0765	606902	Class1	38.0765	990984	Class1	38.0765	619322	Class1	38.0765	1.31966e+06	Class1	38.0666	766991	Class1	38.0765	365572				Class1	38.0699	588801	Class1	38.0732	1.37566e+06	Class1	38.0732	545192
glycerol	245				Class1	38.1984	135870	Class1	38.1984	96971.9	Class1	38.2083	123854	Class1	38.1984	214894	Class1	38.1984	183546	Class1	38.205	209382	Class1	38.2017	186462	Class1	38.1984	69151.7	Class1	38.205	50362.8	Class1	38.1918	97410	Class1	38.2017	64433.6	Class1	38.1885	63977.5	Class1	38.205	58515.9	Class1	38.1918	60767.1	Class1	38.205	51392
lactose 1	245	Class1	38.4224	563529	Class1	38.4192	287737	Class1	38.4257	192838	Class1	38.4159	318027	Class1	38.429	464374	Class1	38.4159	431149	Class1	38.4224	448949	Class1	38.429	418463	Class1	38.429	175581	Class1	38.4192	140818	Class1	38.429	196947	Class1	38.4126	205792	Class1	38.429	171001	Class1	38.4257	139847	Class1	38.4323	163028	Class1	38.4257	115986
putrescine 2	174				Class1	38.7684	138433	Class1	38.7717	139412	Class1	38.7717	147593				Class1	38.7651	129793				Class1	38.7651	150643				Class1	38.7585	92962.8				Class1	38.7684	30681.9	Class1	38.7552	78899.6	Class1	38.7651	71749.5
Maltotriitol	245
cellobiose 2	171	Class1	39.0781	246814	Class1	39.0715	132970	Class1	39.0748	106274	Class1	39.0748	180769	Class1	39.0682	149903	Class1	39.0715	195114	Class1	39.0748	169109	Class1	39.0682	175716	Class1	39.144	2564.51	Class1	39.0649	62480.8	Class1	39.0814	62529.3	Class1	39.0781	26136.5	Class1	39.0682	29976.9	Class1	39.0814	69548.9	Class1	39.0913	41036.6	Class1	39.1473	4140.22
maltotriose 1	205				Class1	39.1407	175891	Class1	39.1572	236610										Class1	39.1341	245587				Class1	39.1572	200149				Class1	39.1473	146944							Class1	39.1473	282430	Class1	39.1473	430729	Class1	39.1539	238393
Cellobiotol	232	Class1	39.1407	2921.02	Class1	39.1506	6103.98	Class1	39.144	3978.28	Class1	39.1506	9506.61	Class1	39.1506	8071.55	Class1	39.1539	11441.3	Class1	39.1473	16177	Class1	39.144	11208.5				Class1	39.144	4363.02				Class1	39.1473	8194.3	Class1	39.1473	7521.98
Hippuric acid 2	105																												Class1	39.2428	84061.1													Class1	39.2428	83433.8
Palatinose	519																																														Class1	39.3483	51388
cellobiose 2	245	Class1	39.3713	475575	Class1	39.3812	418947										Class1	39.3779	482389	Class1	39.3812	465517							Class1	39.3713	282100				Class1	39.3812	153070	Class1	39.3746	490302	Class1	39.368	334116	Class1	39.3779	470482
Cellobiotol	204	Class1	39.401	5.05203e+06	Class1	39.401	6.91482e+06	Class1	39.4076	9.6799e+06	Class1	39.4142	1.64855e+07	Class1	39.3977	8.87575e+06	Class1	39.4076	7.792e+06	Class1	39.4076	8.80101e+06	Class1	39.4043	7.59372e+06	Class1	39.4043	5.06062e+06	Class1	39.401	4.19563e+06	Class1	39.4043	3.61093e+06	Class1	39.401	3.09053e+06	Class1	39.401	9.80289e+06	Class1	39.4043	7.26259e+06	Class1	39.4076	9.63924e+06	Class1	39.401	6.87556e+06
Galactinol 3	205	Class1	39.5559	269170	Class1	39.5526	496666	Class1	39.5559	861072	Class1	39.5559	1.24473e+06	Class1	39.5559	621797	Class1	39.5559	632182	Class1	39.5591	576618	Class1	39.5526	662885	Class1	39.5493	437726	Class1	39.5559	352011	Class1	39.3944	2.69551e+06	Class1	39.5526	257473	Class1	39.4142	7.09858e+06	Class1	39.5559	713442	Class1	39.5526	849671	Class1	39.5591	587953
Palatinose	174	Class1	39.5987	130406	Class1	39.602	331444	Class1	39.602	551440	Class1	39.602	1.08619e+06	Class1	39.5987	354191	Class1	39.5987	800085	Class1	39.5954	356618	Class1	39.5987	798712	Class1	39.5954	365507	Class1	39.5987	186942	Class1	39.602	391482	Class1	39.5987	86906.3	Class1	39.5954	452680	Class1	39.5987	441190	Class1	39.5987	359000	Class1	39.5987	424985
lactulose 1	205	Class1	39.9677	219203	Class1	39.9578	279539	Class1	39.9677	542829	Class1	39.9644	595518	Class1	39.9644	309613	Class1	39.9644	633558	Class1	39.9611	297916	Class1	39.9644	605302	Class1	39.971	289123	Class1	39.9677	283669	Class1	39.9578	295137	Class1	40.1621	46607.8	Class1	39.9545	524882	Class1	39.9578	471776	Class1	39.9644	514521	Class1	39.9578	414294
Leucrose 2	204
L-Gulonolactone	219							Class1	40.0534	168799																			Class1	40.0567	86722.1							Class1	40.06	102401
palatinitol 1	243																																														Class1	40.1687	36121.8
Maltotriitol	177
maltitol	361	Class1	40.251	1.21139e+06	Class1	40.2576	1.55355e+06	Class1	40.251	1.47506e+06	Class1	40.2543	1.77564e+06	Class1	40.2543	1.5757e+06	Class1	40.2543	1.95812e+06	Class1	40.2543	1.5359e+06	Class1	40.2543	1.95745e+06	Class1	40.251	931762	Class1	40.251	814561	Class1	40.2445	659972	Class1	40.251	543792	Class1	40.251	1.51429e+06	Class1	40.251	1.37765e+06	Class1	40.2478	1.46795e+06	Class1	40.2478	1.41022e+06
Cellobiotol	243	Class1	40.5014	264300	Class1	40.5113	274831	Class1	40.5113	236730	Class1	40.5113	468095	Class1	40.5113	326881	Class1	40.508	339498	Class1	40.5014	333730	Class1	40.5113	322733	Class1	40.5047	173358	Class1	40.508	204345	Class1	40.5047	241718	Class1	40.5047	144249	Class1	40.5113	224116	Class1	40.5113	273869	Class1	40.5113	240270	Class1	40.5113	267489
Galactinol 3	81
6-deoxy-D-glucose 1	117				Class1	40.7716	128095	Class1	40.765	63876.6	Class1	40.7716	147351	Class1	40.7683	179698	Class1	40.7716	132560	Class1	40.765	206870				Class1	40.765	116899	Class1	40.7617	236644							Class1	40.7815	282843	Class1	40.7749	81939.6	Class1	40.7716	276423
1-Monopalmitin	371													Class1	40.7914	94472																Class1	40.7947	102569	Class1	40.7914	117922				Class1	40.8079	109650				Class1	40.8013	103425
trehalose	175				Class1	40.8836	238320	Class1	40.8902	219826	Class1	40.8968	306163	Class1	40.8935	318871	Class1	40.9001	140837	Class1	40.9001	296478	Class1	40.8935	127748																Class1	40.9067	60583.7
Digalacturonic acid 2	160	Class1	40.9462	63380.7	Class1	40.9495	67315.5	Class1	40.9397	63621.9	Class1	40.9627	100339	Class1	40.9528	95092.1	Class1	40.9495	52618.2	Class1	40.9594	109474	Class1	40.9495	61336.1	Class1	40.9495	67015	Class1	40.9495	72297.2	Class1	40.9495	55728.5	Class1	40.9429	52225	Class1	40.9528	112248	Class1	40.9627	69308	Class1	40.9561	109531	Class1	40.9495	65451
cellobiose 2	243	Class1	41.2428	58397.8	Class1	41.2428	128202	Class1	41.2461	120208	Class1	41.2494	218038	Class1	41.2428	175009	Class1	41.2494	35315.2	Class1	41.2527	155908	Class1	41.2395	30115.5	Class1	41.2362	83748.5	Class1	41.2428	25413.8	Class1	41.2592	105980	Class1	41.3647	127460	Class1	41.2461	107460	Class1	41.256	90537.5	Class1	41.256	101017	Class1	41.256	92477.9
Sedoheptulose	245
5'-methylthioadenosine 1	236	Class1	41.4701	831810				Class1	41.4668	353663	Class1	41.4734	568055	Class1	41.48	1.29985e+06	Class1	41.4668	304601	Class1	41.48	1.31002e+06				Class1	41.4668	285501	Class1	41.4701	337880
4-oxo-1H-quinoline-2-carboxylic acid	236				Class1	41.4734	739032																															Class1	41.592	433875
1-Kestose	102				Class1	41.5064	665776	Class1	41.5064	624968	Class1	41.5195	765217	Class1	41.5854	75711.4	Class1	41.5195	977989	Class1	41.5953	185489	Class1	41.592	149358	Class1	41.5064	548592							Class1	41.5426	513481				Class1	41.4965	576979	Class1	41.5162	487850	Class1	41.4932	157824
sucrose	362	Class1	41.5327	208367504	Class1	41.5261	186249445				Class1	41.5162	240103795	Class1	41.536	223931097				Class1	41.5854	2.89088e+07	Class1	41.536	230657914							Class1	41.5393	228542799													Class1	41.5162	255432456
raffinose	243	Class1	41.569	104358770	Class1	41.5591	8.42693e+07	Class1	41.5525	7.12661e+07	Class1	41.5788	136948213	Class1	41.5558	119289235	Class1	41.536	124329549	Class1	41.5722	117007640	Class1	41.5788	121773376	Class1	41.5426	4.40551e+07	Class1	41.5492	5.82336e+07	Class1	41.5755	120288770	Class1	41.5327	2.99983e+07	Class1	41.5854	150469516	Class1	41.592	162625590	Class1	41.5788	145678236	Class1	41.5854	148225152
raffinose	423	Class1	41.5821	2.03357e+06				Class1	41.5162	35082.4				Class1	41.592	5.15908e+06													Class1	41.5558	841450				Class1	41.5129	308335										Class1	41.5294	63910.2
maltotriose 1	378																Class1	41.7601	772.743				Class1	41.704	0	Class1	41.7535	1966.41										Class1	41.8292	91313.4	Class1	41.8292	74453.9	Class1	41.8325	94452.1
melibiose 1	82										Class1	41.9017	12293.3																						Class1	41.9083	5606.56										Class1	41.9017	2118.78
melibiose 1	160	Class1	41.905	756380	Class1	41.9083	731843	Class1	41.905	522558	Class1	41.9116	830407	Class1	41.9116	1.13374e+06	Class1	41.9116	718798	Class1	41.9083	1.12899e+06	Class1	41.9083	697501	Class1	41.9017	332493	Class1	41.9017	651914	Class1	41.9017	448681	Class1	41.9017	704578	Class1	41.9083	1.12987e+06	Class1	41.9083	533209	Class1	41.9116	1.14454e+06	Class1	41.9149	466976
Galactinol 1	243	Class1	42.0401	32363	Class1	42.0335	132764	Class1	42.0368	60604.7	Class1	42.05	45404.5	Class1	42.0434	64260.8	Class1	42.0434	69149.2	Class1	42.05	99413.5	Class1	42.1357	14828.3	Class1	42.0401	105216	Class1	42.2147	19174.6	Class1	42.0434	48076.5	Class1	42.0467	58274.5	Class1	42.05	80211.6	Class1	42.0467	61634.8				Class1	42.0533	67592.7
maltotriose 1	175	Class1	42.1455	389831	Class1	42.1357	298628				Class1	42.139	267125	Class1	42.1422	352582	Class1	42.1422	339347	Class1	42.1422	322450	Class1	42.1422	346776
Sedoheptulose	204
1,5-Anhydroglucitol	160	Class1	42.3235	101054	Class1	42.3366	98031.3	Class1	42.3169	67197.6	Class1	42.3333	105477	Class1	42.3202	138790	Class1	42.33	96240.6	Class1	42.3235	138483	Class1	42.3333	93880.8	Class1	42.4091	23824.4	Class1	42.4091	52024				Class1	42.4058	55564.3	Class1	42.4058	14646.1	Class1	42.3268	66777.3				Class1	42.33	71357.5
Sedoheptulose	204
Maltotriitol	204
Galactinol 1	193																																					Class1	42.6958	999684	Class1	42.6925	485268	Class1	42.6991	986094	Class1	42.6925	464608
trehalose	193																												Class1	42.6958	153423
trehalose	150
maltose	160
maltose	160	Class1	42.8374	491690	Class1	42.8407	329434	Class1	42.8374	195716	Class1	42.8374	296100	Class1	42.844	405181	Class1	42.8407	430721	Class1	42.8407	450119	Class1	42.8374	408593	Class1	42.8407	340516	Class1	42.8539	585852	Class1	42.844	272551	Class1	42.8407	655687	Class1	42.8144	141982	Class1	42.8374	176397	Class1	42.844	155042	Class1	42.844	196750
Melezitose	361	Class1	42.9231	1.22871e+06	Class1	42.9264	1.08621e+06	Class1	42.9198	2.11809e+06	Class1	42.9264	2.40882e+06	Class1	42.9231	1.73126e+06	Class1	42.9198	1.36312e+06	Class1	42.9264	1.80894e+06	Class1	42.9231	1.31017e+06	Class1	42.9231	2.00353e+06	Class1	42.9297	7.14069e+06	Class1	42.9231	2.07376e+06	Class1	42.9297	2.13026e+06	Class1	42.9264	2.46488e+06	Class1	42.9264	3.29353e+06	Class1	42.9231	2.44424e+06	Class1	42.9231	3.04213e+06
Turanose 1	205	Class1	43.0121	624143	Class1	43.0121	153445	Class1	43.0154	119239	Class1	43.0154	369624				Class1	43.0154	456576	Class1	43.0154	248794	Class1	43.0154	412715				Class1	43.0154	2.69856e+06							Class1	43.0154	338073	Class1	43.0154	165438				Class1	43.0187	144012
Turanose 2	97
Turanose 2	361				Class1	43.1669	279248	Class1	43.2427	224149				Class1	43.2427	190559	Class1	43.3481	168495							Class1	43.3514	379843	Class1	43.1702	616246				Class1	43.1669	839342	Class1	43.3481	108499	Class1	43.2427	246906	Class1	43.3448	121158
Galactinol 3	204				Class1	43.1999	433769	Class1	43.1966	464202	Class1	43.1966	954745	Class1	43.1999	794544	Class1	43.1999	979860	Class1	43.2032	519380	Class1	43.2032	922397	Class1	43.1966	579739										Class1	43.1933	499290	Class1	43.19	419701	Class1	43.1966	378760	Class1	43.2032	420286
guanosine	245	Class1	43.2888	41408.3	Class1	43.2921	33140.6	Class1	43.2855	11353.3				Class1	43.2921	54851.2				Class1	43.2822	33163.7				Class1	43.2855	8414.93	Class1	43.2987	219311	Class1	43.2954	23425.3	Class1	43.2954	53451.7
Turanose 2	205
Galactinol 1	161	Class1	43.3943	32736.6	Class1	43.391	18913.3	Class1	43.391	23617.2	Class1	43.3976	37856.7	Class1	43.3976	22326.5	Class1	43.4041	36805.5	Class1	43.391	46091.6	Class1	43.3943	23419.4	Class1	43.3976	41312.3										Class1	43.3976	37434.9	Class1	43.391	26637.8	Class1	43.3943	32414.6	Class1	43.3877	31702.3
Melezitose	229	Class1	43.503	31938.2	Class1	43.5063	81137	Class1	43.5096	57593.9	Class1	43.5096	65926.8	Class1	43.5129	51990.5	Class1	43.503	48602.7	Class1	43.5096	86765.6	Class1	43.5129	74292.3				Class1	43.5063	18237.4
Isopropyl-beta-D-thiogalactopyranoside	361																															Class1	43.5096	422069				Class1	43.5096	368163	Class1	43.5096	496545	Class1	43.5096	333481	Class1	43.5063	418982
Galactinol 3	204	Class1	43.6545	433078	Class1	43.6611	1.21288e+06	Class1	43.6611	1.64723e+06	Class1	43.6611	3.02777e+06	Class1	43.6611	579174	Class1	43.6611	3.03466e+06	Class1	43.6644	594184	Class1	43.6578	3.10692e+06	Class1	43.6677	1.12525e+06	Class1	43.6611	845939	Class1	43.6545	1.14156e+06	Class1	43.6578	1.63518e+06	Class1	43.6578	984400	Class1	43.6578	946438	Class1	43.6611	861958	Class1	43.6611	910257
Turanose 1	82																															Class1	43.7501	1111.71
Turanose 1	267	Class1	43.7534	46697.8	Class1	43.7468	157677	Class1	43.7501	168984	Class1	43.7534	269784	Class1	43.7567	182625	Class1	43.76	121209	Class1	43.7534	217748	Class1	43.7501	98820.9				Class1	43.7633	83243.4							Class1	43.7666	124873	Class1	43.8555	54063.5	Class1	43.7534	113459	Class1	43.7567	132035
Loganin	160	Class1	43.8292	24823	Class1	43.8423	41723.5	Class1	43.8456	56205.1	Class1	43.8391	50918.2	Class1	43.8456	49716.6	Class1	43.8391	130695	Class1	43.8423	65476.5	Class1	43.8456	129364	Class1	43.8391	57052.4	Class1	43.8489	78410.2	Class1	43.8489	54257				Class1	43.8423	86873.1	Class1	43.8391	105009	Class1	43.8423	94163.8	Class1	43.8456	78978.7
Cellobiotol	204							Class1	44.0532	62830.7																			Class1	43.8621	767536	Class1	43.8654	296705	Class1	43.8654	963095
caffeic acid	219	Class1	44.0927	111779	Class1	44.0895	112996	Class1	44.0895	38740.8	Class1	44.0829	51449.8	Class1	44.0927	164574				Class1	44.096	146492				Class1	44.0927	222783	Class1	44.096	111075	Class1	44.0927	170422	Class1	44.0993	245233	Class1	44.096	220787	Class1	44.096	117593	Class1	44.0895	206124	Class1	44.096	75794.5
melibiose 1	160	Class1	44.1751	133543	Class1	44.2081	45815.4	Class1	44.1817	25477.1	Class1	44.185	84659.7	Class1	44.1817	121869	Class1	44.185	154215	Class1	44.1883	136061	Class1	44.1817	144892				Class1	44.185	1.01761e+06	Class1	44.1817	330468	Class1	44.185	1.15773e+06	Class1	44.185	58546.8	Class1	44.1982	45470	Class1	44.1817	51643	Class1	44.1685	35927.4
caffeic acid	219	Class1	44.274	317040	Class1	44.2871	457390				Class1	44.2838	231810	Class1	44.2838	490143				Class1	44.2806	665513	Class1	44.2838	479215				Class1	44.4552	1.12758e+06	Class1	44.4519	1.03123e+06	Class1	44.4552	1.29963e+06	Class1	44.4552	1.56704e+06				Class1	44.4552	1.33644e+06
caffeic acid	219																									Class1	44.3234	2.05288e+06				Class1	44.3201	1.00167e+06	Class1	44.3234	1.63058e+06							Class1	44.3234	1.45629e+06
raffinose	361	Class1	44.3728	6.64894e+06	Class1	44.3761	5.90395e+06	Class1	44.3695	5.29325e+06	Class1	44.3728	3.4858e+06				Class1	44.3761	5.09145e+06	Class1	44.3695	5.24794e+06	Class1	44.3728	4.78464e+06	Class1	44.3695	7.05314e+06	Class1	44.3761	6.70074e+06	Class1	44.3761	4.88062e+06				Class1	44.3728	6.47395e+06	Class1	44.3695	6.65215e+06	Class1	44.3728	4.90547e+06	Class1	44.3728	5.85254e+06
Gentiobiose 1	160													Class1	44.3761	54596.6																			Class1	44.5013	197815
3,4-Dihydroxyphenylacetic acid	384										Class1	44.4189	67414																Class1	44.4288	64790	Class1	44.4255	92297	Class1	44.4222	104356	Class1	44.4156	136830	Class1	44.4288	80458.4	Class1	44.4189	111173
Vanillylmandelic acid	297				Class1	44.4519	199269	Class1	44.4453	223511	Class1	44.4519	332003	Class1	44.4519	154538	Class1	44.4453	162660	Class1	44.4519	192786	Class1	44.4486	184263																						Class1	44.4453	129788
caffeic acid	219																																														Class1	44.4552	776812
Loganin	281	Class1	44.5804	62621.6	Class1	44.5837	205428	Class1	44.5936	206222	Class1	44.5968	254628	Class1	44.5968	131647	Class1	44.5968	275715	Class1	44.5968	131539	Class1	44.5936	261388	Class1	44.5968	67364.9	Class1	44.5903	59780.9	Class1	44.5903	62860.1	Class1	44.5968	43184.7	Class1	44.5936	82580.9				Class1	44.5903	71646.5
tartaric acid	219	Class1	44.6166	121503	Class1	44.6298	139708							Class1	44.6232	256715				Class1	44.6331	212821				Class1	44.4585	1.76682e+06	Class1	44.6265	1.51654e+06	Class1	44.6265	1.31904e+06	Class1	44.6265	1.71041e+06	Class1	44.6265	2.09159e+06	Class1	44.6232	1.22322e+06	Class1	44.6232	1.78946e+06	Class1	44.6232	1.00426e+06
Digalacturonic acid 4	204				Class1	44.6594	152472				Class1	44.6463	340446																			Class1	44.6496	302789	Class1	44.6463	718459	Class1	44.6627	194663	Class1	44.6562	217527	Class1	44.6562	233683
Galactinol 2	204										Class1	44.8077	1.2072e+06													Class1	44.8077	218407																			Class1	44.8044	115264
Loganin	107																			Class1	44.8802	1.11968e+06
Leucrose 2	281																																					Class1	44.9757	55656
Sedoheptulose	204																									Class1	45.0351	580727										Class1	45.0449	1.0456e+06	Class1	45.0383	453712
Vanillylmandelic acid	297				Class1	45.0713	339562	Class1	45.0713	350472	Class1	45.0713	536235				Class1	45.0647	290093				Class1	45.0647	269939
Saccharic acid	219																			Class1	45.0779	485100				Class1	45.1833	874367				Class1	45.1899	534221	Class1	45.1866	737293	Class1	45.1899	995367	Class1	45.1899	685853	Class1	45.1932	832859	Class1	45.1899	534576
Galactinol 1	243	Class1	45.1141	126572	Class1	45.1207	74056.3	Class1	45.1141	54746.3	Class1	45.1207	73712.1	Class1	45.1174	93723.4	Class1	45.1174	76267.1	Class1	45.1141	113168	Class1	45.1207	77906.2	Class1	45.1207	136289	Class1	45.1141	113807							Class1	45.1207	165945	Class1	45.1174	76343.6				Class1	45.1207	124046
Saccharic acid	219	Class1	45.1899	1.26193e+06	Class1	45.1899	1.05324e+06	Class1	45.1866	443778	Class1	45.1833	752835	Class1	45.1899	1.89382e+06	Class1	45.1899	626078	Class1	45.1899	1.69558e+06	Class1	45.1866	607857	Class1	45.0812	7.37652e+06	Class1	45.1866	465919	Class1	45.0779	3.51257e+06	Class1	45.0812	5.88424e+06	Class1	45.0812	6.48069e+06	Class1	45.0845	3.68773e+06	Class1	45.0845	5.69278e+06	Class1	45.0779	3.00425e+06
indole-3-acetamide 1	203	Class1	45.47	66228.8				Class1	45.47	65070.2	Class1	45.4864	144511				Class1	45.5424	87811.7				Class1	45.5457	42835.8	Class1	45.4831	148905	Class1	45.5457	78940.4	Class1	45.4864	166963													Class1	45.5457	80395.9
Galactinol 1	360	Class1	45.493	209433	Class1	45.493	106404	Class1	45.5029	373671	Class1	45.5062	266045				Class1	45.5062	213953	Class1	45.5095	160215	Class1	45.4996	274883	Class1	45.5095	113152				Class1	45.493	69637.1	Class1	45.5029	74497.4				Class1	45.4996	141806	Class1	45.5029	188358	Class1	45.4996	80332.6
Galactinol 1	222	Class1	45.5293	3.20166e+06	Class1	45.5194	2.00282e+06	Class1	45.5161	2.10631e+06	Class1	45.5293	2.93609e+06	Class1	45.5326	3.42975e+06	Class1	45.5194	1.62352e+06	Class1	45.5293	3.3091e+06	Class1	45.5128	1.60479e+06	Class1	45.5227	2.31544e+06	Class1	45.5194	1.79952e+06	Class1	45.5128	1.25086e+06	Class1	45.5227	2.08991e+06	Class1	45.5326	3.43886e+06	Class1	45.5293	2.67569e+06	Class1	45.5293	3.28759e+06	Class1	45.5227	2.30999e+06
ferulic acid	249	Class1	45.7171	142590	Class1	45.7171	280299	Class1	45.7171	68626				Class1	45.7237	278929	Class1	45.7237	239654	Class1	45.7204	271382	Class1	45.7138	221132
Galactinol 1	204	Class1	45.8093	102854				Class1	45.806	108611	Class1	45.8093	135442	Class1	45.8093	91166	Class1	45.8027	82414.3							Class1	45.806	273812							Class1	45.8093	67859.6	Class1	45.8093	144886	Class1	45.8093	156072				Class1	45.8093	109288
3,4-dihydroxycinnamic acid	219	Class1	45.8555	212696	Class1	45.8555	142715							Class1	45.8522	266769	Class1	45.8587	80676.4	Class1	45.8522	212839							Class1	45.8522	254496	Class1	45.8555	104536	Class1	45.862	576134	Class1	45.8555	226965	Class1	45.8587	322027	Class1	45.862	360804	Class1	45.8555	196383
3,4-dihydroxycinnamic acid	219																									Class1	45.9016	340412	Class1	45.8983	246076	Class1	45.9049	507698	Class1	45.9049	468130	Class1	45.895	733690	Class1	45.9049	272249	Class1	45.9082	384691	Class1	45.9016	247817
beta-Mannosylglycerate 2	151				Class1	46.0334	19606.6	Class1	46.0367	34279.3	Class1	46.0367	46043.1	Class1	46.04	27882.9	Class1	46.0433	55107.3	Class1	46.0202	23857.2	Class1	46.0498	64139.9	Class1	46.0334	17451.4	Class1	46.0334	8805.84	Class1	46.0367	19854.9	Class1	46.04	43429.9	Class1	46.04	54275.4	Class1	46.0433	31797.1	Class1	46.0367	64358.2	Class1	46.04	20434.8
Galactinol 1	219	Class1	46.1059	59945	Class1	46.0993	53731.7	Class1	46.1091	21065.4	Class1	46.1091	50863.2	Class1	46.1059	87767	Class1	46.1026	32749.1	Class1	46.1059	75011	Class1	46.1059	46202.7	Class1	46.1026	725765	Class1	46.0993	368419	Class1	46.0927	556460	Class1	46.1026	721358	Class1	46.1026	1.02806e+06	Class1	46.0993	618461	Class1	46.0993	881561	Class1	46.1026	487957
Tricetin	559	Class1	46.4353	269595	Class1	46.4254	125257							Class1	46.4287	60072.9										Class1	46.4287	1.26975e+06	Class1	46.4287	1.6301e+06	Class1	46.4287	1.60752e+06	Class1	46.432	6.05501e+06	Class1	46.432	7.17657e+06	Class1	46.432	3.83477e+06	Class1	46.4353	8.11396e+06	Class1	46.432	3.99642e+06
Saccharic acid	219													Class1	46.4452	85023.1				Class1	46.4485	64711.3				Class1	46.4518	1.32827e+06	Class1	46.4452	583644	Class1	46.4485	890984	Class1	46.4419	1.40293e+06	Class1	46.4518	1.63694e+06	Class1	46.4485	1.08275e+06	Class1	46.4485	1.34368e+06	Class1	46.4485	903577
D-erythronolactone 2	249	Class1	46.6001	91499.7	Class1	46.5869	157974	Class1	46.5902	103156	Class1	46.5902	231906	Class1	46.5902	238439	Class1	46.5935	103900	Class1	46.5902	229977	Class1	46.5869	120788
mucic acid	219	Class1	46.6857	916189	Class1	46.6857	606910	Class1	46.6857	356164	Class1	46.689	483135	Class1	46.6923	1.04521e+06	Class1	46.6857	297439	Class1	46.6857	950703	Class1	46.6824	276543	Class1	46.6857	497375	Class1	46.8571	625666	Class1	46.6857	400339	Class1	46.689	581961	Class1	46.8637	1.71594e+06	Class1	46.8604	1.07423e+06	Class1	46.8604	1.38739e+06	Class1	46.8571	814827
Saccharic acid	219
Gentiobiose 2	91	Class1	46.8933	141283	Class1	46.8933	114457	Class1	46.8933	184073	Class1	46.8999	153704				Class1	46.89	324462				Class1	46.8933	288551	Class1	47.0251	2016.13	Class1	46.8966	174043	Class1	46.8933	173817	Class1	46.8933	445529	Class1	46.8966	357444	Class1	46.8966	173909	Class1	46.8966	330795
D-erythronolactone 2	249	Class1	47.1042	105411	Class1	47.1009	247556				Class1	47.1108	246546	Class1	47.1075	116556	Class1	47.1009	176523	Class1	47.1009	353796	Class1	47.0943	176100
prunin degr. Prod. 2	204				Class1	47.3447	98981.6	Class1	47.3414	52544.4	Class1	47.3348	93316.7	Class1	47.3447	104072				Class1	47.3381	105648
maltotriose 1	361																																					Class1	47.7961	85689
[truncated: 60 more columns]

## Sheet: S1-2
Table S4-2 The difference of metabolites in Herpetospermum pedunculosum (Ser.) Baill leaves between 3000 m and 2800 m altitude
Metabolites	Quant Mass	RT(min)	VIP value	p value	fold change(B/A)	Average （A）	Average （B）	gA1	gA2	gA3	gA4	gA5	gA6	gA7	gA8	gB1	gB2	gB3	gB4	gB5	gB6	gB7	gB8
carbamoyl-aspartic acid	160	15.6302	1.1136	2.1395e-09	0.0506186	4.73525	0.239692	4.99709	5.20804	6.36615	3.94487	4.71417	4.28451	4.91914	3.44801	0.757031	0	0	0	0.568168	0.592334	0	0
L-homoserine	218	13.3269	1.0137	5.55219e-07	61.4573	0.055979	3.44032	0	0	0	0	0.383856	0	0.063976	0	3.55641	3.11801	5.78057	3.69044	3.46806	1.87299	3.0438	2.99227
2,6-Diaminopimelic acid	272	22.2085	1.60795	5.65997e-07	0.0517776	17.3432	0.897988	26.6477	14.0727	21.4897	8.52608	16.7156	18.2182	17.6117	15.4636	1.96177	0	0.753393	0.411744	0	1.61318	0	2.44382
Diglycerol	219	14.6314	1.56579	1.73668e-06	14.315	1.0792	15.4488	0.693166	1.5804	1.14226	1.17658	0.988512	1.07359	1.10908	0.870032	13.6847	14.903	20.3767	24.3878	17.1337	7.68582	13.7219	11.6969
Digalacturonic acid	73	37.262	3.32905	0.000181157	0.306787	137.736	42.2555	47.1661	135.441	107.968	181.942	111.659	212.739	132.819	172.15	42.5731	43.1412	28.7479	29.6116	70.7407	28.3142	55.9757	38.9394
3,4-dihydroxycinnamic acid	219	32.7603	1.05561	0.000958595	2.27251	3.40657	7.74146	1.89473	2.67924	2.77227	2.33588	3.87955	6.19754	3.2932	4.20016	4.93883	6.90661	3.9954	7.98618	11.7596	6.88147	9.36234	10.1013
caffeic acid	219	44.094	1.28232	0.00109463	5.55344	1.963	10.9014	1.66704	3.79621	0.326299	1.41012	2.74225	0	1.65698	4.1051	14.4172	9.07657	8.49836	16.1826	13.7422	0.542741	18.7895	5.96201
Glucose-1-phosphate	217	10.8114	3.04804	0.00120771	6.64796	16.5044	109.72	6.88308	13.1166	14.6078	12.0782	11.0677	33.0375	15.1318	26.1123	88.9332	61.2384	26.6701	53.7885	201.125	100.878	179.342	165.788
malonic acid	147	9.85359	1.24752	0.00129748	2.47316	5.39474	13.3421	1.2557	11.9672	7.60433	5.21905	5.75567	3.03747	5.80658	2.51192	9.537	16.8437	9.60259	11.9492	21.5673	8.69758	16.1723	12.3669
Levoglucosan	204	22.2552	2.08286	0.00162757	40.0926	0.914468	36.6634	0.560038	0.648298	1.11311	0.835668	0.518228	1.37468	0.841669	1.42406	33.4398	18.6866	9.67705	24.0549	83.8113	21.7317	68.9671	32.939
Tricetin	559	46.4283	1.87655	0.00168017	83.8507	0.311108	26.0866	1.04805	0.833647	0	0	0.251612	0	0.355552	0	8.04438	11.945	6.20032	30.8573	55.163	17.699	50.8384	27.9457
oxoproline	244	17.5108	1.28801	0.00172493	0.283781	11.7403	3.33166	4.01449	10.2411	22.4431	14.8474	4.48965	14.2673	11.7172	11.9019	2.26285	5.58215	0.734645	2.59221	3.18291	3.51774	2.89132	5.88946
N-Acetyl-L-aspartic acid	375	27.9842	1.37449	0.0030252	0	16.8069	0	44.3855	12.6571	10.8219	3.92344	27.5523	9.21096	18.0919	7.81248	0	0	0	0	0	0	0	0
glucuronic acid	333	20.5001	1.1358	0.00430997	4.45948	2.0231	9.02197	0.475292	2.9944	3.50245	1.7635	0.554531	2.72546	2.00261	2.16655	13.0455	9.94906	0	0.462652	12.0429	10.5237	10.5243	15.6277
Saccharic acid	333	20.8449	2.38963	0.006189	6.73191	9.56155	64.3675	5.8499	16.3404	9.1895	6.81556	14.2113	7.90187	10.0514	6.13243	45.3039	114.482	39.0668	160.259	57.8142	20.7382	47.4154	29.8608
ribulose-5-phosphate	357	23.0355	1.14846	0.00828627	0.311999	7.9922	2.49356	3.62658	10.3485	3.00449	3.2044	7.08242	16.855	7.35356	12.4627	2.17783	1.17995	1.03524	2.67235	3.74167	2.35746	3.16654	3.61747
aspartic acid	232	13.8953	2.5835	0.0111706	6.05846	13.9063	84.2509	46.1207	6.93834	13.8394	7.26999	7.39309	8.08094	14.9404	6.66768	87.0549	242.532	30.9225	83.5306	71.0851	41.5931	56.421	60.8676
Threonic acid	73	18.0407	2.06749	0.014819	1.92083	42.4807	81.5981	24.1871	67.185	36.8823	48.1791	44.2322	41.8543	43.7533	33.5724	48.2339	76.2491	36.4943	44.8258	137.285	78.0025	112.293	119.402
Galactonic acid	73	18.4985	3.36214	0.0165184	0.628165	299.473	188.118	119.914	355.769	308.753	299.927	207.431	448.383	290.03	365.574	140.072	226.649	104.534	148.007	267.677	159.666	219.218	239.122
Threitol	73	17.124	1.39658	0.0435311	0.628657	37.3171	23.4597	14.2267	30.0073	60.5289	54.5039	24.8445	43.0801	37.8653	33.48	19.3359	28.3527	11.1585	14.5348	36.4175	17.9066	31.3587	28.6126
Neohesperidin	73	25.354	1.20486	0.0491868	0	7.17317	0	1.59647	0	0	0	6.94879	23.9251	5.41173	19.5033	0	0	0	0	0	0	0	0

## Sheet: S1-3
Table S4-3 The difference of metabolites in Herpetospermum pedunculosum (Ser.) Baill leaves between 3100 m and 2800 m altitude
Metabolites	Quant Mass	RT(min)	VIP value	p value	fold change(C/A)	Average (A)	Average (C)	gA1	gA2	gA3	gA4	gA5	gA6	gA7	gA8	gC1	gC2	gC3	gC4	gC5	gC6	gC7	gC8
carbamoyl-aspartic acid	160	15.6302	1.01963	4.46279e-10	0	4.73525	0	4.99709	5.20804	6.36615	3.94487	4.71417	4.28451	4.91914	3.44801	0	0	0	0	0	0	0	0
2,6-Diaminopimelic acid	272	22.2085	1.43867	5.1028e-07	0.0532494	17.3432	0.923513	26.6477	14.0727	21.4897	8.52608	16.7156	18.2182	17.6117	15.4636	0	1.511	1.57166	0	1.01541	1.10186	1.17096	1.01721
Diglycerol	219	14.6314	1.32367	9.60025e-07	12.5876	1.0792	13.5845	0.693166	1.5804	1.14226	1.17658	0.988512	1.07359	1.10908	0.870032	13.1786	13.6833	19.4025	14.7866	7.20544	17.8041	7.8456	14.77
D-Altrose	305	27.6124	2.74265	1.69182e-05	8.23945	12.7597	105.133	0	0	45.5132	41.9821	0	0	14.5826	0	46.9993	145.646	85.9705	86.8362	124.988	105.427	156.093	89.1051
Digalacturonic acid	73	37.262	2.91749	3.10862e-05	0.194807	137.736	26.8319	47.1661	135.441	107.968	181.942	111.659	212.739	132.819	172.15	22.1656	30.6031	27.1289	42.8609	19.3581	28.6107	21.1173	22.8106
leucine	158	11.2918	1.67732	3.69909e-05	8.65038	3.56252	30.8172	0	3.06123	2.44559	2.91536	0	9.44843	2.97844	7.65113	19.8017	32.916	23.925	43.32	17.0438	49.0665	18.9935	41.4709
aspartic acid	232	13.8953	2.6932	7.32492e-05	7.96464	13.9063	110.759	46.1207	6.93834	13.8394	7.26999	7.39309	8.08094	14.9404	6.66768	117.972	165.018	126.982	189.589	72.2957	71.3229	83.1822	59.7076
5-hydroxytryptophan	73	35.4502	1.45979	9.72365e-05	0.298366	24.2565	7.2373	22.033	34.7842	20.4975	16.862	29.5293	25.3643	24.845	20.1367	3.87046	11.2463	1.37939	20.2466	1.61886	10.7608	0	8.77598
beta-hydroxypyruvate	262	20.3311	1.13159	0.00018806	2.11413	7.05409	14.9133	6.61499	12.8349	2.65452	4.98483	6.91673	8.36646	7.06207	6.9982	9.29659	14.9418	20.5249	12.7261	15.3286	16.0592	17.3207	13.1082
proline	142	8.77098	1.86629	0.000210825	7.79419	5.49107	42.7984	2.70338	4.50727	4.47078	4.70207	4.42979	9.8055	5.10313	8.20661	21.3294	26.0197	47.9936	61.8778	23.4752	74.3827	25.921	61.388
Saccharic acid	333	20.8449	1.67439	0.000232912	4.24079	9.56155	40.5485	5.8499	16.3404	9.1895	6.81556	14.2113	7.90187	10.0514	6.13243	60.8267	32.8318	31.9467	66.4922	42.0953	21.4093	49.7315	19.0547
Glucose-1-phosphate	217	10.8114	1.99629	0.000313193	4.01457	16.5044	66.2579	6.88308	13.1166	14.6078	12.0782	11.0677	33.0375	15.1318	26.1123	66.9288	58.3288	73.9558	130.806	52.5808	42.1884	62.7657	42.5085
threonine	219	13.9579	1.47352	0.000701535	18.676	1.12262	20.966	0	0	0	0.671735	0.35418	4.09086	0.852796	3.01135	14.479	18.4416	18.6949	42.8717	5.99099	33.4145	6.49227	27.3428
glycerol	175	11.3078	1.31404	0.000797583	2.53937	9.22785	23.4329	7.36608	7.03038	8.66582	6.13101	7.91015	15.3129	8.73606	12.6704	19.2154	16.1227	42.6226	30.5257	18.7989	21.7114	20.8245	17.6424
1-Kestose	217	24.9139	3.57871	0.00131004	3.98935	63.3856	252.867	0	103.105	164.668	115.664	38.8991	7.26067	71.5995	5.88786	109.034	332.626	185.764	126.476	361.797	253.068	448.32	205.85
alpha-ketoglutaric acid	75	18.952	1.05035	0.00140645	0.284462	8.79556	2.502	17.1535	9.99089	5.14041	4.81397	12.399	6.68007	9.36297	4.82365	2.38392	4.23091	1.5443	3.87634	1.9077	2.19793	2.11184	1.76308
raffinose	243	41.5477	4.9568	0.00188543	0.420692	722.658	304.016	405.696	560.854	600.248	681.752	499.636	1313.06	676.874	1043.15	240.965	392.603	345.146	379.392	258.382	285.018	300.591	230.033
Tricetin	559	46.4283	1.03086	0.00263719	23.8431	0.311108	7.41778	1.04805	0.833647	0	0	0.251612	0	0.355552	0	12.8422	11.9059	6.09478	16.4314	3.26069	3.81995	2.687	2.30026
N-Acetyl-L-aspartic acid	375	27.9842	1.37968	0.0030252	0	16.8069	0	44.3855	12.6571	10.8219	3.92344	27.5523	9.21096	18.0919	7.81248	0	0	0	0	0	0	0	0
maltitol	361	40.2499	1.05278	0.00319247	0.390284	11.3698	4.43746	4.70927	10.3396	12.4239	8.83946	6.59973	20.6799	10.5987	16.7681	4.60714	4.43483	4.67902	8.33993	2.75798	4.10466	2.84556	3.73056
Neohesperidin	73	25.354	1.57528	0.00333648	4.96378	7.17317	35.606	1.59647	0	0	0	6.94879	23.9251	5.41173	19.5033	38.3972	55.4233	37.8434	30.3232	69.3668	29.5477	0	23.9465
phenylalanine	91	20.2529	1.18127	0.00392665	4.09566	3.40679	13.953	1.99947	1.96519	3.37691	2.42508	2.75022	6.38193	3.1498	5.20568	8.86561	10.5951	8.63129	26.8166	5.58371	24.2763	6.41257	20.4432
D-Arabitol	73	22.1161	1.60718	0.00608717	1.74797	38.1088	66.6131	21.6184	34.7802	46.0242	32.8036	35.9744	76.9324	41.3555	15.3814	58.242	71.1212	74.2609	102.48	51.931	66.0207	56.5123	52.3365
sucrose	362	41.5375	6.99024	0.00799415	0.103873	856.979	89.017	810.031	1239.58	0	1195.28	937.922	0	697.136	1975.88	0	0	0	0	0	0	0	712.136
citric acid	147	25.4213	8.83603	0.00805725	0	1274.23	0	0	2071.18	3050.32	2185.82	1430.25	0	1456.26	0	0	0	0	0	0	0	0	0
putrescine	174	17.2573	2.41566	0.00953735	3.29178	39.3635	129.576	17.8014	16.3752	29.5287	31.0169	5.68307	99.6149	33.3367	81.5509	62.4769	70.3213	182.005	176.124	48.7372	242.216	54.1819	200.544
L-Gulonolactone	73	28.6877	1.08731	0.0126921	1.83511	11.2945	20.7266	8.98176	5.89871	19.9153	15.6684	5.4937	12.7026	11.4434	10.2518	30.0905	29.6243	17.5943	30.621	12.5157	17.6582	14.1434	13.5652
alanine	116	6.96955	2.31321	0.0175878	2.23927	69.152	154.85	45.9571	37.1477	57.7185	39.8666	37.2981	150.349	61.3896	123.489	113.15	103.903	178.975	260.362	62.9832	248.585	66.0572	204.783
Galactonic acid	73	18.4985	2.54394	0.0205761	0.627765	299.473	187.999	119.914	355.769	308.753	299.927	207.431	448.383	290.03	365.574	197.309	218.031	204.46	326.46	147.427	134.203	166.316	109.782
Tagatose	202	26.6549	1.47861	0.0208828	0.479849	55.4402	26.603	73.8847	28.4768	78.5032	77.4164	18.1363	60.8001	56.2029	50.1015	11.5267	26.8206	12.4258	29.0687	7.34764	64.7034	7.46027	53.4707
Levoglucosan	204	22.2552	1.07187	0.0231652	11.5427	0.914468	10.5554	0.560038	0.648298	1.11311	0.835668	0.518228	1.37468	0.841669	1.42406	10.6948	8.00018	11.9489	35.7119	6.08431	3.08531	6.55592	2.36184
Threitol	73	17.124	1.28657	0.0242465	0.619067	37.3171	23.1018	14.2267	30.0073	60.5289	54.5039	24.8445	43.0801	37.8653	33.48	17.7419	22.0387	23.8556	31.6729	18.3913	27.2251	20.5251	23.3637
Melezitose	361	42.9239	2.60673	0.0259533	11.2289	10.6611	119.712	4.7766	7.22925	17.8399	11.9915	7.2513	14.396	10.5808	11.2233	35.0923	56.3365	64.1946	151.819	39.8759	340.33	0	270.052
4-aminobutyric acid	174	17.7594	2.36892	0.045977	1.6844	151.591	255.34	82.8566	205.661	126.931	163.668	178.054	165.57	153.79	136.201	317.47	335.034	508.034	234.771	185.877	135.225	215.287	111.024

## Sheet: S1-4
Table S4-3 The difference of metabolites in Herpetospermum pedunculosum (Ser.) Baill leaves between 3300 m and 2800 m altitude
Metabolites	Quant Mass	RT(min)	VIP value	p value	Fold change(E/A)	Average (A)	Average (E)	gA1	gA2	gA3	gA4	gA5	gA6	gA7	gA8	gE1	gE2	gE3	gE4	gE5	gE6	gE7	gE8
2,6-Diaminopimelic acid	272	22.2085	1.28049	3.93723e-07	0.0324011	17.3432	0.561938	26.6477	14.0727	21.4897	8.52608	16.7156	18.2182	17.6117	15.4636	0.849613	0	0	0	0	1.22999	1.12818	1.28772
5-hydroxytryptophan	73	35.4502	1.43464	1.08294e-06	0.178884	24.2565	4.33909	22.033	34.7842	20.4975	16.862	29.5293	25.3643	24.845	20.1367	7.722	0	0	9.43881	6.50698	6.25417	4.7908	0
L-Gulonolactone	73	28.6877	1.38156	1.86958e-06	3.00718	11.2945	33.9645	8.98176	5.89871	19.9153	15.6684	5.4937	12.7026	11.4434	10.2518	34.1658	30.0126	25.6575	31.4728	46.6886	28.6365	38.7884	36.2936
4-hydroxycinnamic acid	293	24.5472	1.06298	1.95023e-05	6.14321	1.3836	8.49977	1.22085	1.42171	0	1.06707	1.32107	2.74759	1.29638	1.99416	5.22433	14.8757	5.41965	10.0823	8.07933	7.8538	7.00339	9.45972
L-homoserine	218	13.3269	1.0053	2.22343e-05	102.648	0.055979	5.74611	0	0	0	0	0.383856	0	0.063976	0	3.0826	11.0991	6.93977	3.01866	6.40399	4.88943	5.74017	4.79515
4-aminobutyric acid	174	17.7594	3.53423	2.37195e-05	2.51973	151.591	381.97	82.8566	205.661	126.931	163.668	178.054	165.57	153.79	136.201	279.076	401.113	599.071	403.62	352.816	340.521	298.178	381.362
Digalacturonic acid	73	37.262	2.44577	3.80505e-05	0.207525	137.736	28.5836	47.1661	135.441	107.968	181.942	111.659	212.739	132.819	172.15	38.6352	38.4423	36.078	25.6359	18.2981	27.274	15.4613	28.8439
Saccharic acid	333	20.8449	2.03143	4.30302e-05	6.98441	9.56155	66.7818	5.8499	16.3404	9.1895	6.81556	14.2113	7.90187	10.0514	6.13243	81.6859	79.4961	52.2614	64.3903	32.9371	93.0685	27.5714	102.844
Glucose-1-phosphate	217	10.8114	2.70571	7.87014e-05	7.71831	16.5044	127.386	6.88308	13.1166	14.6078	12.0782	11.0677	33.0375	15.1318	26.1123	139.086	242.681	91.999	177.233	98.4557	84.7532	92.1922	92.6863
threonine	219	13.9579	1.3504	9.48037e-05	14.594	1.12262	16.3834	0	0	0	0.671735	0.35418	4.09086	0.852796	3.01135	18.8549	30.2202	14.3792	17.2571	6.5886	17.8679	5.62418	20.2751
Tagatose	202	26.6549	1.69143	0.000134376	0.238995	55.4402	13.25	73.8847	28.4768	78.5032	77.4164	18.1363	60.8001	56.2029	50.1015	14.9002	5.85356	15.8371	5.96004	18.3586	14.522	14.7887	15.7794
glycerol	175	11.3078	1.65642	0.00026958	3.94673	9.22785	36.4199	7.36608	7.03038	8.66582	6.13101	7.91015	15.3129	8.73606	12.6704	23.232	69.9273	41.7173	26.22	27.4548	37.3895	23.439	41.979
Levoglucosan	204	22.2552	1.42586	0.000657253	21.174	0.914468	19.3629	0.560038	0.648298	1.11311	0.835668	0.518228	1.37468	0.841669	1.42406	23.5414	47.0767	19.3479	15.2588	12.9699	12.0466	10.3889	14.2732
aspartic acid	232	13.8953	3.4874	0.00142737	14.4648	13.9063	201.152	46.1207	6.93834	13.8394	7.26999	7.39309	8.08094	14.9404	6.66768	124.138	520.903	205.352	149.314	136.668	173.001	111.485	188.354
sucrose	362	41.5375	5.52352	0.00241149	0	856.979	0	810.031	1239.58	0	1195.28	937.922	0	697.136	1975.88	0	0	0	0	0	0	0	0
oxalic acid	147	6.06687	1.20547	0.00281509	3.39163	4.42802	15.0182	2.06647	3.89788	4.13514	3.24545	4.2347	7.7369	4.21942	5.88822	9.49384	34.097	11.0974	10.5866	11.8558	16.4793	10.7806	15.755
N-Acetyl-L-aspartic acid	375	27.9842	1.21216	0.0030252	0	16.8069	0	44.3855	12.6571	10.8219	3.92344	27.5523	9.21096	18.0919	7.81248	0	0	0	0	0	0	0	0
1,2,4-Benzenetriol	342	19.5888	1.13532	0.0032767	6.73423	1.44854	9.75479	0.955834	1.14824	1.66594	0.94768	0.881026	2.28832	1.31451	2.38677	6.85764	25.7096	9.15153	6.38264	6.14946	8.64245	5.62049	9.52449
D-Altrose	305	27.6124	1.27376	0.00391141	3.34114	12.7597	42.632	0	0	45.5132	41.9821	0	0	14.5826	0	57.7481	35.5776	41.1467	31.637	62.9181	24.6679	56.3027	31.0582
serine	204	10.9788	1.12923	0.00491803	4.89088	2.33734	11.4316	1.51954	1.01381	1.38423	1.07557	1.40533	5.74965	2.02469	4.52589	9.9407	28.1335	13.1399	11.6718	11.2523	4.03109	8.82335	4.46044
D-Arabitol	73	22.1161	1.63575	0.00507492	1.87386	38.1088	71.4104	21.6184	34.7802	46.0242	32.8036	35.9744	76.9324	41.3555	15.3814	61.2189	113.804	92.8985	67.0906	55.044	64.9946	48.5335	67.6988
Dodecanol	243	15.3585	1.18591	0.00533533	4.39053	2.84212	12.4784	2.00854	2.57813	2.9625	1.60366	1.6469	4.75038	2.59169	4.59515	8.71878	32.2947	11.4141	8.37789	8.363	10.5513	7.62245	12.4849
oxoproline	244	17.5108	1.01689	0.00578365	0.232681	11.7403	2.73174	4.01449	10.2411	22.4431	14.8474	4.48965	14.2673	11.7172	11.9019	9.28833	0	0	12.5656	0	0	0	0
proline	142	8.77098	1.18158	0.00638064	2.79407	5.49107	15.3424	2.70338	4.50727	4.47078	4.70207	4.42979	9.8055	5.10313	8.20661	12.612	35.2463	17.2452	14.1864	11.6431	10.5647	9.5359	11.7056
1-Hydroxyanthraquinone	281	6.36211	1.25804	0.00667915	2.65628	7.30485	19.4038	3.50486	5.87229	12.9676	7.91913	3.68081	9.51741	7.24368	7.73306	13.897	43.5227	15.6843	16.5094	12.8984	19.1814	11.6258	21.9109
raffinose	243	41.5477	3.70347	0.00697025	0.470008	722.658	339.655	405.696	560.854	600.248	681.752	499.636	1313.06	676.874	1043.15	415.388	264.216	290.467	413.985	561.324	125.794	499.272	146.794
citric acid	147	25.4213	8.11723	0.00805725	0	1274.23	0	0	2071.18	3050.32	2185.82	1430.25	0	1456.26	0	0	0	0	0	0	0	0	0
Ethanolamine	174	6.68704	1.00306	0.0101423	2.58009	3.27776	8.45693	1.91954	3.45259	3.40595	2.38376	2.4327	5.1695	3.12734	4.3307	6.68224	19.863	7.95246	5.84506	5.6142	7.7755	4.85578	9.06715
3-Hexenedioic acid	273	25.3992	8.72901	0.0105112	12.388	142.045	1759.66	974.022	0	0	0	0	0	162.337	0	2284.57	0	2748.17	2780.35	2559.97	0	0	3704.2
1-Kestose	217	24.9139	1.5392	0.0302877	2.0458	63.3856	129.674	0	103.105	164.668	115.664	38.8991	7.26067	71.5995	5.88786	174.759	126.105	132.77	64.0635	197.421	79.9203	171.372	90.9828
spermidine	174	33.9159	1.50569	0.0323635	4.72544	5.97651	28.2416	2.46899	3.60324	7.95853	4.96375	0.814688	12.6088	5.403	9.99107	30.2334	90.5091	30.2063	17.6804	18.8714	10.7559	15.4903	12.1864
putrescine	174	17.2573	2.15571	0.0440825	2.57623	39.3635	101.409	17.8014	16.3752	29.5287	31.0169	5.68307	99.6149	33.3367	81.5509	160.862	243.942	126.854	89.3506	49.3717	46.3665	41.4174	53.1096
Threonic acid	73	18.0407	1.03459	0.0447592	1.41522	42.4807	60.1194	24.1871	67.185	36.8823	48.1791	44.2322	41.8543	43.7533	33.5724	75.9685	31.5257	66.6762	90.9837	50.1261	56.3968	43.3437	65.9347
